# Supplementary material for: 4-Amino­pyridinium 2-hy­droxy­benzoate
Source: Acta Crystallogr Sect E Struct Rep Online. 2010 Jul 14;66(Pt 8):o2010–1. doi: 10.1107/S1600536810027042 (PMC3007529; doi:10.1107/S1600536810027042)
Supplement: Supplementary file 1 [file e-66-o2010-sup1.cif]

##############################################################################
###                                                                        ###
###        Electronic paper (Acta Crystallographica Section E)             ###
###                                                                        ###
##############################################################################
#                                                                            #
# This CIF contains the data in a paper accepted for publication in Acta     #
# Crystallographica Section E. It conforms to the requirements of Notes      #
# for Authors for Section E, and has been peer reviewed under the auspices   #
# of the IUCr Commission on Journals.                                        #
#                                                                            #
# Full details of the Crystallographic Information File format               #
# are given in the paper "The Crystallographic Information File (CIF):       #
# a New Standard Archive File for Crystallography" by S. R. Hall, F. H.      #
# Allen and I. D. Brown [Acta Cryst. (1991), A47, 655-685].                  #
#                                                                            #
# The current version of the core CIF dictionary is obtainable from          #
# ftp://ftp.iucr.org/pub/cif_core.dic. The current version number is 2.4.    #
#                                                                            #
# Software is freely available for graphical display of the structure(s) in  #
# this CIF.  For information consult the CIF home page http://www.iucr.org/  #
# cif/home.html                                                              #
#                                                                            #
# This file may be used for bona fide research purposes within the           #
# scientific community so long as proper attribution is given to the journal # 
# article from which it was obtained.                                        #
#                                                                            #
##############################################################################
                                             
data_global
_audit_creation_method     'form.cif (version 2.0)'
_journal_data_validation_number     ?
_journal_date_recd_electronic     2010-07-06
_journal_date_accepted     2010-07-08
_journal_name_full     'Acta Crystallographica, Section E'
_journal_year     2010
_journal_volume     66
_journal_issue      8
_journal_page_first     o2010
_journal_page_last     o2011
_journal_paper_category     QO
_journal_coeditor_code     CI5130
_publ_contact_author_name     'Prof. Fun, Hoong-Kun'
_publ_contact_author_address
;
      X-ray Crystallography Unit
      School of Physics
      Universiti Sains Malaysia
      11800 USM, Penang
      MALAYSIA
;
_publ_contact_author_email     'hkfun@usm.my'
_publ_contact_author_fax     '604 6579150'
_publ_contact_author_phone     '604 6533652'
_publ_section_title
;
4-Aminopyridinium 2-hydroxybenzoate
;
loop_
    _publ_author_name
    _publ_author_footnote
    _publ_author_address
    'Hoong-Kun Fun'
;
      Thomson Reuters ResearcherID: A-3561-2009.
;
;
      X-ray Crystallography Unit
      School of Physics
      Universiti Sains Malaysia
      11800 USM, Penang
      Malaysia
;
    'Madhukar Hemamalini' ?
;
      X-ray Crystallography Unit
      School of Physics
      Universiti Sains Malaysia
      11800 USM, Penang
      Malaysia
;
    'Venkatachalam Rajakannan' ?
;
      Biomedical Structural Biology
      School of Biological Sciences
      Nanyang Technological University
      Singapore 138673
;
data_I
_audit_creation_method     SHELXL-97
_chemical_name_systematic
;
4-Aminopyridinium 2-hydroxybenzoate
;
_chemical_name_common     ?
_chemical_formula_moiety     'C5 H7 N2 +, C7 H5 O3 -'
_chemical_formula_sum     'C12 H12 N2 O3'
_chemical_formula_iupac     'C5 H7 N2 +, C7 H5 O3 -'
_chemical_formula_weight     232.24
_chemical_melting_point     ?
_symmetry_cell_setting     orthorhombic
_symmetry_space_group_name_H-M     'P b c a'
_symmetry_space_group_name_Hall     '-P 2ac 2ab'
loop_
    _symmetry_equiv_pos_as_xyz
    'x, y, z'
    '-x+1/2, -y, z+1/2'
    '-x, y+1/2, -z+1/2'
    'x+1/2, -y+1/2, -z'
    '-x, -y, -z'
    'x-1/2, y, -z-1/2'
    'x, -y-1/2, z-1/2'
    '-x-1/2, y-1/2, z'
_cell_length_a     12.5801(2)
_cell_length_b     11.4157(2)
_cell_length_c     15.7560(3)
_cell_angle_alpha     90.00
_cell_angle_beta     90.00
_cell_angle_gamma     90.00
_cell_volume     2262.73(7)
_cell_formula_units_Z     8
_cell_measurement_reflns_used     2403
_cell_measurement_theta_min     2.59
_cell_measurement_theta_max     28.46
_cell_measurement_temperature     100.00(10)
_exptl_crystal_description     Plate
_exptl_crystal_colour     colourless
_exptl_crystal_size_max     0.29
_exptl_crystal_size_mid     0.17
_exptl_crystal_size_min     0.08
_exptl_crystal_density_diffrn     1.363
_exptl_crystal_density_meas     ?
_exptl_crystal_density_method     'not measured'
_exptl_crystal_F_000     976
_exptl_absorpt_coefficient_mu     0.100
_exptl_absorpt_correction_type     multi-scan
_exptl_absorpt_process_details     '(SADABS; Bruker, 2009)'
_exptl_absorpt_correction_T_min     0.9714
_exptl_absorpt_correction_T_max     0.9924
_exptl_special_details
;
The crystal was placed in the cold stream of an Oxford Cryosystems Cobra
open-flow nitrogen cryostat (Cosier & Glazer, 1986) operating at
100.0(1) K.
;
_diffrn_ambient_temperature     100.00(10)
_diffrn_radiation_type     MoK\a
_diffrn_radiation_wavelength     0.71073
_diffrn_radiation_source     'fine-focus sealed tube'
_diffrn_radiation_monochromator     graphite
_diffrn_measurement_device_type
;
Bruker SMART APEXII CCD area-detector diffractometer
;
_diffrn_measurement_method     '\f and \w scans'
_diffrn_detector_area_resol_mean     .
_diffrn_reflns_number     15672
_diffrn_reflns_av_R_equivalents     0.0572
_diffrn_reflns_av_sigmaI/netI     0.0440
_diffrn_reflns_theta_min     2.59
_diffrn_reflns_theta_max     29.00
_diffrn_reflns_theta_full     29.00
_diffrn_measured_fraction_theta_max     1.000
_diffrn_measured_fraction_theta_full     1.000
_diffrn_reflns_limit_h_min     -17
_diffrn_reflns_limit_h_max     11
_diffrn_reflns_limit_k_min     -15
_diffrn_reflns_limit_k_max     15
_diffrn_reflns_limit_l_min     -21
_diffrn_reflns_limit_l_max     16
_diffrn_standards_number     0
_diffrn_standards_interval_count     .
_diffrn_standards_interval_time     .
_diffrn_standards_decay_%     ?
_refine_special_details
;
 Refinement of F^2^ against ALL reflections.  The weighted R-factor wR and
 goodness of fit S are based on F^2^, conventional R-factors R are based
 on F, with F set to zero for negative F^2^. The threshold expression of
 F^2^ > 2\s(F^2^) is used only for calculating R-factors(gt) etc. and is
 not relevant to the choice of reflections for refinement.  R-factors based
 on F^2^ are statistically about twice as large as those based on F, and R-
 factors based on ALL data will be even larger.
;
_reflns_number_total     3010
_reflns_number_gt     2303
_reflns_threshold_expression     I>2\s(I)
_refine_ls_structure_factor_coef     Fsqd
_refine_ls_matrix_type     full
_refine_ls_R_factor_all     0.0808
_refine_ls_R_factor_gt     0.0590
_refine_ls_wR_factor_gt     0.1085
_refine_ls_wR_factor_ref     0.1178
_refine_ls_goodness_of_fit_ref     1.085
_refine_ls_restrained_S_all     1.085
_refine_ls_number_reflns     3010
_refine_ls_number_parameters     170
_refine_ls_number_restraints     0
_refine_ls_hydrogen_treatment     mixed
_refine_ls_weighting_scheme     calc
_refine_ls_weighting_details
         'calc w=1/[\s^2^(Fo^2^)+(0.0323P)^2^+1.7134P] where P=(Fo^2^+2Fc^2^)/3'
_atom_sites_solution_hydrogens     geom
_atom_sites_solution_primary     direct
_atom_sites_solution_secondary     difmap
_refine_ls_shift/su_max     0.001
_refine_ls_shift/su_mean     0.000
_refine_diff_density_max     0.371
_refine_diff_density_min     -0.260
_refine_ls_extinction_method     none
_refine_ls_extinction_coef     ?
loop_
    _atom_type_symbol
    _atom_type_description
    _atom_type_scat_dispersion_real
    _atom_type_scat_dispersion_imag
    _atom_type_scat_source
    'C' 'C' 0.0033 0.0016
                         'International Tables Vol C Tables 4.2.6.8 and 6.1.1.4'
    'H' 'H' 0.0000 0.0000
                         'International Tables Vol C Tables 4.2.6.8 and 6.1.1.4'
    'N' 'N' 0.0061 0.0033
                         'International Tables Vol C Tables 4.2.6.8 and 6.1.1.4'
    'O' 'O' 0.0106 0.0060
                         'International Tables Vol C Tables 4.2.6.8 and 6.1.1.4'
_computing_data_collection     'APEX2 (Bruker, 2009)'
_computing_cell_refinement     'SAINT (Bruker, 2009)'
_computing_data_reduction     'SAINT (Bruker, 2009)'
_computing_structure_solution     'SHELXTL (Sheldrick, 2008)'
_computing_structure_refinement     'SHELXTL (Sheldrick, 2008)'
_computing_molecular_graphics     'SHELXTL (Sheldrick, 2008)'
_computing_publication_material
                             'SHELXTL (Sheldrick, 2008) and PLATON (Spek, 2009)'
loop_
    _atom_site_type_symbol
    _atom_site_label
    _atom_site_fract_x
    _atom_site_fract_y
    _atom_site_fract_z
    _atom_site_U_iso_or_equiv
    _atom_site_adp_type
    _atom_site_calc_flag
    _atom_site_refinement_flags
    _atom_site_occupancy
    _atom_site_disorder_assembly
    _atom_site_disorder_group
    O O1 0.93694(11) 0.70642(11) 0.39307(9) 0.0267(3) Uani d . 1 . .
    O O2 1.08510(10) 0.38258(10) 0.38336(8) 0.0216(3) Uani d . 1 . .
    O O3 1.08570(10) 0.56634(10) 0.43059(8) 0.0204(3) Uani d . 1 . .
    C C1 0.89745(14) 0.62078(15) 0.34345(11) 0.0184(4) Uani d . 1 . .
    C C2 0.80559(14) 0.64452(17) 0.29653(12) 0.0227(4) Uani d . 1 . .
    H H2A 0.7739 0.7180 0.2999 0.027 Uiso calc R 1 . .
    C C3 0.76181(15) 0.55938(18) 0.24519(12) 0.0255(4) Uani d . 1 . .
    H H3A 0.7003 0.5757 0.2146 0.031 Uiso calc R 1 . .
    C C4 0.80871(15) 0.44924(17) 0.23863(12) 0.0242(4) Uani d . 1 . .
    H H4A 0.7792 0.3923 0.2036 0.029 Uiso calc R 1 . .
    C C5 0.89968(14) 0.42548(16) 0.28476(11) 0.0203(4) Uani d . 1 . .
    H H5A 0.9312 0.3520 0.2802 0.024 Uiso calc R 1 . .
    C C6 0.94544(13) 0.50956(15) 0.33810(11) 0.0163(3) Uani d . 1 . .
    C C7 1.04482(14) 0.48238(15) 0.38720(11) 0.0164(3) Uani d . 1 . .
    N N1 0.76523(12) 0.02312(13) 0.49686(9) 0.0182(3) Uani d . 1 . .
    N N2 1.02794(13) 0.14710(14) 0.37198(11) 0.0217(3) Uani d . 1 . .
    C C8 0.82546(14) -0.05055(15) 0.45039(11) 0.0186(4) Uani d . 1 . .
    H H8A 0.8061 -0.1290 0.4468 0.022 Uiso calc R 1 . .
    C C9 0.91367(14) -0.01310(15) 0.40865(11) 0.0178(4) Uani d . 1 . .
    H H9A 0.9543 -0.0655 0.3772 0.021 Uiso calc R 1 . .
    C C10 0.94313(13) 0.10635(14) 0.41341(11) 0.0162(3) Uani d . 1 . .
    C C11 0.87938(14) 0.18104(15) 0.46358(11) 0.0170(4) Uani d . 1 . .
    H H11A 0.8970 0.2598 0.4692 0.020 Uiso calc R 1 . .
    C C12 0.79224(14) 0.13756(15) 0.50369(11) 0.0186(4) Uani d . 1 . .
    H H12A 0.7504 0.1873 0.5364 0.022 Uiso calc R 1 . .
    H H1N1 0.7029(19) -0.003(2) 0.5260(15) 0.039(7) Uiso d . 1 . .
    H H2N2 1.0665(18) 0.102(2) 0.3412(15) 0.032(6) Uiso d . 1 . .
    H H1N2 1.0479(19) 0.222(2) 0.3735(15) 0.042(7) Uiso d . 1 . .
    H H1O1 1.000(2) 0.669(2) 0.4166(18) 0.061(9) Uiso d . 1 . .
loop_
    _atom_site_aniso_label
    _atom_site_aniso_U_11
    _atom_site_aniso_U_22
    _atom_site_aniso_U_33
    _atom_site_aniso_U_12
    _atom_site_aniso_U_13
    _atom_site_aniso_U_23
    O1 0.0301(8) 0.0199(7) 0.0302(8) 0.0066(6) -0.0086(6) -0.0064(5)
    O2 0.0199(6) 0.0150(6) 0.0297(7) 0.0019(5) -0.0014(6) -0.0015(5)
    O3 0.0196(6) 0.0173(6) 0.0242(7) -0.0002(5) -0.0051(5) -0.0032(5)
    C1 0.0177(8) 0.0214(9) 0.0162(9) -0.0010(7) 0.0016(7) -0.0002(7)
    C2 0.0191(9) 0.0280(9) 0.0210(10) 0.0050(8) 0.0032(7) 0.0042(7)
    C3 0.0151(9) 0.0420(11) 0.0195(9) -0.0039(8) -0.0022(7) 0.0081(8)
    C4 0.0243(10) 0.0305(10) 0.0179(9) -0.0106(8) -0.0027(8) 0.0005(8)
    C5 0.0224(9) 0.0200(8) 0.0184(9) -0.0060(7) 0.0012(7) 0.0008(7)
    C6 0.0151(8) 0.0193(8) 0.0146(8) -0.0035(7) 0.0016(6) 0.0002(6)
    C7 0.0154(8) 0.0176(8) 0.0162(8) -0.0026(7) 0.0014(7) 0.0006(6)
    N1 0.0153(7) 0.0189(7) 0.0205(8) -0.0016(6) 0.0007(6) 0.0020(6)
    N2 0.0219(8) 0.0166(8) 0.0265(9) -0.0017(7) 0.0073(7) -0.0021(6)
    C8 0.0201(9) 0.0148(8) 0.0209(9) -0.0010(7) -0.0027(7) 0.0003(7)
    C9 0.0195(8) 0.0149(8) 0.0190(9) 0.0021(7) 0.0005(7) -0.0014(6)
    C10 0.0158(8) 0.0174(8) 0.0155(8) 0.0003(6) -0.0020(7) 0.0014(6)
    C11 0.0191(9) 0.0147(8) 0.0171(9) 0.0006(7) -0.0025(7) -0.0009(6)
    C12 0.0200(9) 0.0183(8) 0.0175(9) 0.0036(7) -0.0009(7) -0.0016(7)
_geom_special_details
;
 All s.u.'s (except the s.u. in the dihedral angle between two l.s. planes)
 are estimated using the full covariance matrix.  The cell s.u.'s are taken
 into account individually in the estimation of s.u.'s in distances, angles
 and torsion angles; correlations between s.u.'s in cell parameters are only
 used when they are defined by crystal symmetry.  An approximate (isotropic)
 treatment of cell s.u.'s is used for estimating s.u.'s involving l.s. planes.
;
loop_
    _geom_bond_atom_site_label_1
    _geom_bond_atom_site_label_2
    _geom_bond_site_symmetry_2
    _geom_bond_distance
    _geom_bond_publ_flag
    O1 C1 . 1.347(2) ?
    O1 H1O1 . 0.97(3) ?
    O2 C7 . 1.248(2) ?
    O3 C7 . 1.285(2) ?
    C1 C2 . 1.398(3) ?
    C1 C6 . 1.408(2) ?
    C2 C3 . 1.379(3) ?
    C2 H2A . 0.93 ?
    C3 C4 . 1.393(3) ?
    C3 H3A . 0.93 ?
    C4 C5 . 1.382(3) ?
    C4 H4A . 0.93 ?
    C5 C6 . 1.400(2) ?
    C5 H5A . 0.93 ?
    C6 C7 . 1.503(2) ?
    N1 C8 . 1.348(2) ?
    N1 C12 . 1.354(2) ?
    N1 H1N1 . 0.96(2) ?
    N2 C10 . 1.335(2) ?
    N2 H2N2 . 0.86(2) ?
    N2 H1N2 . 0.89(3) ?
    C8 C9 . 1.359(2) ?
    C8 H8A . 0.93 ?
    C9 C10 . 1.415(2) ?
    C9 H9A . 0.93 ?
    C10 C11 . 1.412(2) ?
    C11 C12 . 1.359(2) ?
    C11 H11A . 0.93 ?
    C12 H12A . 0.93 ?
loop_
    _geom_angle_atom_site_label_1
    _geom_angle_atom_site_label_2
    _geom_angle_atom_site_label_3
    _geom_angle_site_symmetry_1
    _geom_angle_site_symmetry_3
    _geom_angle
    _geom_angle_publ_flag
    C1 O1 H1O1 . . 101.7(16) ?
    O1 C1 C2 . . 118.11(16) ?
    O1 C1 C6 . . 122.07(16) ?
    C2 C1 C6 . . 119.82(16) ?
    C3 C2 C1 . . 120.23(17) ?
    C3 C2 H2A . . 119.9 ?
    C1 C2 H2A . . 119.9 ?
    C2 C3 C4 . . 120.70(18) ?
    C2 C3 H3A . . 119.7 ?
    C4 C3 H3A . . 119.7 ?
    C5 C4 C3 . . 119.26(17) ?
    C5 C4 H4A . . 120.4 ?
    C3 C4 H4A . . 120.4 ?
    C4 C5 C6 . . 121.44(17) ?
    C4 C5 H5A . . 119.3 ?
    C6 C5 H5A . . 119.3 ?
    C5 C6 C1 . . 118.54(16) ?
    C5 C6 C7 . . 120.65(16) ?
    C1 C6 C7 . . 120.80(15) ?
    O2 C7 O3 . . 122.97(16) ?
    O2 C7 C6 . . 120.08(15) ?
    O3 C7 C6 . . 116.94(15) ?
    C8 N1 C12 . . 120.26(16) ?
    C8 N1 H1N1 . . 122.0(14) ?
    C12 N1 H1N1 . . 117.7(14) ?
    C10 N2 H2N2 . . 121.1(15) ?
    C10 N2 H1N2 . . 123.1(16) ?
    H2N2 N2 H1N2 . . 116(2) ?
    N1 C8 C9 . . 121.71(16) ?
    N1 C8 H8A . . 119.1 ?
    C9 C8 H8A . . 119.1 ?
    C8 C9 C10 . . 119.43(16) ?
    C8 C9 H9A . . 120.3 ?
    C10 C9 H9A . . 120.3 ?
    N2 C10 C11 . . 121.15(16) ?
    N2 C10 C9 . . 121.29(16) ?
    C11 C10 C9 . . 117.56(16) ?
    C12 C11 C10 . . 119.85(16) ?
    C12 C11 H11A . . 120.1 ?
    C10 C11 H11A . . 120.1 ?
    N1 C12 C11 . . 121.17(16) ?
    N1 C12 H12A . . 119.4 ?
    C11 C12 H12A . . 119.4 ?
loop_
    _geom_torsion_atom_site_label_1
    _geom_torsion_atom_site_label_2
    _geom_torsion_atom_site_label_3
    _geom_torsion_atom_site_label_4
    _geom_torsion_site_symmetry_1
    _geom_torsion_site_symmetry_2
    _geom_torsion_site_symmetry_3
    _geom_torsion_site_symmetry_4
    _geom_torsion
    _geom_torsion_publ_flag
    O1 C1 C2 C3 . . . . -179.61(17) ?
    C6 C1 C2 C3 . . . . 0.1(3) ?
    C1 C2 C3 C4 . . . . -0.6(3) ?
    C2 C3 C4 C5 . . . . 0.5(3) ?
    C3 C4 C5 C6 . . . . 0.2(3) ?
    C4 C5 C6 C1 . . . . -0.7(3) ?
    C4 C5 C6 C7 . . . . -179.52(16) ?
    O1 C1 C6 C5 . . . . -179.75(16) ?
    C2 C1 C6 C5 . . . . 0.6(2) ?
    O1 C1 C6 C7 . . . . -0.9(3) ?
    C2 C1 C6 C7 . . . . 179.35(16) ?
    C5 C6 C7 O2 . . . . -2.9(2) ?
    C1 C6 C7 O2 . . . . 178.36(16) ?
    C5 C6 C7 O3 . . . . 175.74(16) ?
    C1 C6 C7 O3 . . . . -3.0(2) ?
    C12 N1 C8 C9 . . . . -0.6(3) ?
    N1 C8 C9 C10 . . . . -0.4(3) ?
    C8 C9 C10 N2 . . . . -178.64(17) ?
    C8 C9 C10 C11 . . . . 1.3(2) ?
    N2 C10 C11 C12 . . . . 178.68(17) ?
    C9 C10 C11 C12 . . . . -1.2(2) ?
    C8 N1 C12 C11 . . . . 0.6(3) ?
    C10 C11 C12 N1 . . . . 0.3(3) ?
loop_
    _geom_hbond_atom_site_label_D
    _geom_hbond_atom_site_label_H
    _geom_hbond_atom_site_label_A
    _geom_hbond_site_symmetry_A
    _geom_hbond_distance_DH
    _geom_hbond_distance_HA
    _geom_hbond_distance_DA
    _geom_hbond_angle_DHA
    _geom_hbond_publ_flag
    N1 H1N1 O2 4_456 0.96(2) 2.48(2) 3.1394(19) 126(2) yes
    N1 H1N1 O3 4_456 0.96(2) 1.78(2) 2.7296(19) 172(2) yes
    N2 H1N2 O2 . 0.89(2) 1.90(2) 2.789(2) 176(2) yes
    O1 H1O1 O3 . 0.97(3) 1.61(2) 2.5316(18) 157(2) yes
    C11 H11A O3 5_766 0.93 2.55 3.360(2) 146 yes
    C12 H12A O2 4_456 0.93 2.56 3.164(2) 123 yes
