# Supplementary material for: 4-Amino­pyridinium 2-hy­droxy­benzoate
Source: Acta Crystallogr Sect E Struct Rep Online. 2010 Jul 14;66(Pt 8):o2010–1. doi: 10.1107/S1600536810027042 (PMC3007529; doi:10.1107/S1600536810027042)
Supplement: Supplementary file 2 [file e-66-o2010-Isup2.hkl]

# 
# h,k,l, Fc-squared, Fo-squared, sigma(Fo-squared) and status flag 
# 
data_I
_shelx_title ' vr1m in Pbca (100K)' 
_shelx_refln_list_code          4 
_shelx_F_calc_maximum      330.54 
_exptl_crystal_F_000       976.00 
_reflns_d_resolution_high  0.7331 
 
loop_ 
 _symmetry_equiv_pos_as_xyz 
 'x, y, z' 
 '-x+1/2, -y, z+1/2' 
 '-x, y+1/2, -z+1/2' 
 'x+1/2, -y+1/2, -z' 
 '-x, -y, -z' 
 'x-1/2, y, -z-1/2' 
 'x, -y-1/2, z-1/2' 
 '-x-1/2, y-1/2, z' 
 
_cell_length_a    12.5801 
_cell_length_b    11.4157 
_cell_length_c    15.7560 
_cell_angle_alpha  90.000 
_cell_angle_beta   90.000 
_cell_angle_gamma  90.000 
 
_shelx_F_squared_multiplier     1.000 
 
loop_ 
 _refln_index_h 
 _refln_index_k 
 _refln_index_l 
 _refln_F_squared_calc 
 _refln_F_squared_meas 
 _refln_F_squared_sigma 
 _refln_observed_status 
   2   0   0     4771.85     4902.73     69.84 o 
   4   0   0        4.32       -7.83      4.93 o 
   6   0   0    32393.91    32866.37    445.34 o 
   8   0   0     8198.21     8522.57    134.88 o 
  10   0   0      500.97      537.34     23.82 o 
  12   0   0       53.58       59.45     26.61 o 
  14   0   0      523.19      483.98     63.39 o 
  16   0   0       10.83       34.95     23.54 o 
   2   1   0     1303.83     1289.55     15.61 o 
   4   1   0     3665.10     3418.61     40.11 o 
   6   1   0     2815.24     2961.98     38.75 o 
   8   1   0      336.07      340.78     12.11 o 
  10   1   0      350.28      304.50     18.57 o 
  12   1   0       25.23       18.30     14.84 o 
  14   1   0      187.00      171.80     28.70 o 
  16   1   0        0.88       21.72     37.70 o 
   0   2   0    53902.63    53757.54   1083.44 o 
   2   2   0     1500.47     1409.25     22.69 o 
   4   2   0      533.99      501.38     12.46 o 
   6   2   0     3870.06     3801.49     86.31 o 
   8   2   0      699.32      721.67     17.37 o 
  10   2   0       26.94       25.22      9.11 o 
  12   2   0      662.94      621.87     77.49 o 
  14   2   0      338.57      291.54     46.71 o 
  16   2   0       52.97       57.67     27.79 o 
   2   3   0      299.01      356.04     13.91 o 
   4   3   0      523.55      519.38     13.62 o 
   6   3   0      932.80      928.99     19.66 o 
   8   3   0      508.99      500.93     16.19 o 
  10   3   0      154.58      178.45     17.35 o 
  12   3   0      230.42      272.93     41.27 o 
  14   3   0      192.91      210.03     37.43 o 
  16   3   0       87.88       98.35     36.96 o 
   0   4   0     3005.81     3280.78     58.71 o 
   2   4   0      193.87      215.19     11.78 o 
   4   4   0     1344.75     1366.37     24.79 o 
   6   4   0       23.43       34.94      6.65 o 
   8   4   0        2.51        0.33      9.56 o 
  10   4   0     2980.34     2820.30     69.75 o 
  12   4   0       15.93       14.28      9.92 o 
  14   4   0        3.29       24.72     17.83 o 
  16   4   0      120.77      222.37     46.92 o 
   2   5   0     2045.64     2079.16     37.51 o 
   4   5   0      599.16      612.73     19.72 o 
   6   5   0       25.06       28.89      7.01 o 
   8   5   0     1161.57     1101.34     33.88 o 
  10   5   0       40.64       21.07      9.46 o 
  12   5   0     1435.35     1362.83     43.34 o 
  14   5   0      339.98      349.05     37.86 o 
  16   5   0      279.41      419.91     81.31 o 
   0   6   0     1034.46     1213.62     35.28 o 
   2   6   0       47.52       59.02      8.30 o 
   4   6   0     1726.42     1681.09     30.67 o 
   6   6   0      481.52      499.03     18.56 o 
   8   6   0        0.34      -10.95     12.35 o 
  10   6   0      245.11      252.79     23.16 o 
  12   6   0     1186.78     1188.80     41.44 o 
  14   6   0        1.03      -35.87     25.07 o 
   2   7   0      171.63      211.15     17.53 o 
   4   7   0      239.76      238.89     17.60 o 
   6   7   0     1891.54     1931.97     48.43 o 
   8   7   0     1637.46     1608.17     49.58 o 
  10   7   0      285.49      266.37     28.45 o 
  12   7   0      374.01      353.58     28.56 o 
  14   7   0      118.95      180.44     37.48 o 
   0   8   0      325.71      380.26     20.04 o 
   2   8   0      868.24      931.45     29.02 o 
   4   8   0      549.12      621.29     40.50 o 
   6   8   0      245.86      223.83     16.82 o 
   8   8   0      456.21      416.67     27.57 o 
  10   8   0        6.90       15.73     11.40 o 
  12   8   0      339.01      319.99     34.39 o 
  14   8   0       99.24      113.69     29.89 o 
   2   9   0     2752.27     2701.27     55.22 o 
   4   9   0     2034.89     1827.51     44.71 o 
   6   9   0      101.97      117.05     13.75 o 
   8   9   0       19.35       10.50     17.80 o 
  10   9   0       87.48       67.38     17.14 o 
  12   9   0      872.30      832.95     56.94 o 
   0  10   0        4.84       24.58     10.41 o 
   2  10   0     2500.04     2432.61     54.49 o 
   4  10   0      342.68      328.62     24.14 o 
   6  10   0     2136.07     2020.14     80.36 o 
   8  10   0       33.65       28.26     22.28 o 
  10  10   0      689.66      713.00    104.27 o 
  12  10   0        1.48       -0.08     19.02 o 
   2  11   0     2828.52     2855.82     54.40 o 
   4  11   0     3412.00     3220.96     67.00 o 
   6  11   0      199.64      188.95     26.68 o 
   8  11   0      928.82      914.55     48.73 o 
  10  11   0      963.69      867.96     66.59 o 
  12  11   0      139.10      115.09     41.10 o 
   0  12   0      532.38      528.66     36.86 o 
   2  12   0      224.50      162.34     25.19 o 
   4  12   0       13.06       15.48      9.91 o 
   6  12   0        1.31        0.52     16.35 o 
   8  12   0      234.91      251.49     33.62 o 
  10  12   0       44.03       58.81     20.41 o 
   2  13   0       14.19       12.05     16.46 o 
   4  13   0       66.66       58.64     12.41 o 
   6  13   0        1.39        1.13     12.87 o 
   8  13   0       46.98       53.08     41.82 o 
   0  14   0      418.98      497.81     60.09 o 
   2  14   0       68.46       46.36     21.52 o 
   4  14   0       96.64       81.58     43.12 o 
   6  14   0        3.83      -37.99     18.99 o 
   2  15   0       55.79       44.38     22.26 o 
   4  15   0      373.04      371.27     59.96 o 
   1   1   1     1011.57     1165.54      8.75 o 
   2   1   1     1570.15     1466.21     15.78 o 
   3   1   1     3701.10     3515.30     30.97 o 
   4   1   1     2477.93     2416.42     25.85 o 
   5   1   1     7855.27     8020.88     63.27 o 
   6   1   1      858.09      895.26     12.31 o 
   7   1   1      271.63      231.62      9.38 o 
   8   1   1       66.33       74.38      5.06 o 
   9   1   1      168.80      180.15      7.25 o 
  10   1   1      485.69      464.42     12.83 o 
  11   1   1      336.87      309.49     19.96 o 
  12   1   1      169.24      204.63     19.66 o 
  13   1   1       14.52        6.55     10.24 o 
  14   1   1       84.19       97.58     17.81 o 
  15   1   1       23.66       45.05     13.71 o 
  16   1   1      109.43      106.34     18.45 o 
  17   1   1      192.14      277.41     25.24 o 
   0   2   1     7768.88     7142.14    202.59 o 
   1   2   1     7400.15     7291.70     48.71 o 
   2   2   1      229.80      185.35      5.11 o 
   3   2   1      349.31      361.75      7.64 o 
   4   2   1     2137.30     2022.12     25.10 o 
   5   2   1     1102.00     1086.69     15.88 o 
   6   2   1       12.40        5.63      3.49 o 
   7   2   1      703.06      686.27     14.48 o 
   8   2   1       11.12        4.30      3.81 o 
   9   2   1      254.28      246.66      9.95 o 
  10   2   1      183.13      197.78     12.28 o 
  11   2   1        7.48        5.20      7.25 o 
  12   2   1      168.31      180.15     18.64 o 
  13   2   1      847.27      787.66     32.19 o 
  14   2   1       23.69       25.48     18.78 o 
  15   2   1      102.40       87.12     18.85 o 
  16   2   1       61.50      110.55     18.28 o 
  17   2   1        1.67       68.42     15.38 o 
   1   3   1      676.40      649.00     10.56 o 
   2   3   1     1571.59     1471.17     14.22 o 
   3   3   1      982.84     1088.59     14.67 o 
   4   3   1      474.38      452.45      9.00 o 
   5   3   1      692.40      667.18     17.31 o 
   6   3   1      604.49      538.68     10.83 o 
   7   3   1      564.81      545.09     12.95 o 
   8   3   1       71.69       93.27      7.38 o 
   9   3   1       15.12       13.03      4.84 o 
  10   3   1        1.33        4.99      5.60 o 
  11   3   1      994.69      971.60     23.56 o 
  12   3   1      334.34      298.42     26.41 o 
  13   3   1     1233.01     1232.77     40.18 o 
  14   3   1       29.34       46.09     14.78 o 
  15   3   1      160.17      154.74     20.12 o 
  16   3   1       29.50       57.43     13.99 o 
   0   4   1     6573.23     6185.29     61.38 o 
   1   4   1     4413.57     4610.55     41.10 o 
   2   4   1      704.07      658.64     10.92 o 
   3   4   1     4228.30     4461.90     37.97 o 
   4   4   1      535.53      611.39     11.92 o 
   5   4   1      509.32      583.94     12.91 o 
   6   4   1      643.87      704.77     12.96 o 
   7   4   1      224.92      217.24      8.85 o 
   8   4   1      811.65      743.47     17.65 o 
   9   4   1     1437.85     1303.11     28.26 o 
  10   4   1      532.13      516.39     17.43 o 
  11   4   1        1.76        2.18      5.49 o 
  12   4   1      141.51      166.73     17.38 o 
  13   4   1       40.44       58.22     12.62 o 
  14   4   1       99.94      111.23     16.28 o 
  15   4   1        3.83       33.61     17.63 o 
  16   4   1        0.82       41.01     16.08 o 
   1   5   1        4.06        5.44      3.34 o 
   2   5   1       49.65       58.32      4.98 o 
   3   5   1     2524.57     2745.39     29.54 o 
   4   5   1     1194.50     1338.08     19.62 o 
   5   5   1     2830.81     2977.57     31.02 o 
   6   5   1      975.41     1057.43     17.05 o 
   7   5   1       54.97       78.48      6.79 o 
   8   5   1       91.12       90.40      8.35 o 
   9   5   1     3074.71     2863.01     42.44 o 
  10   5   1      464.50      448.78     17.63 o 
  11   5   1     1161.86     1112.90     28.90 o 
  12   5   1      672.68      659.07     21.61 o 
  13   5   1      263.82      216.80     21.23 o 
  14   5   1      136.24      179.44     20.34 o 
  15   5   1      344.84      388.68     35.20 o 
  16   5   1       46.19      135.90     28.57 o 
   0   6   1      207.71      288.16     11.46 o 
   1   6   1      795.04      900.69     14.30 o 
   2   6   1       61.21       76.01      6.03 o 
   3   6   1      817.93      940.48     18.10 o 
   4   6   1       15.97       37.00      5.10 o 
   5   6   1      583.53      654.03     15.02 o 
   6   6   1     1837.70     1877.53     24.95 o 
   7   6   1       71.57       86.74      7.74 o 
   8   6   1       77.53       69.10      8.17 o 
   9   6   1     2833.48     2675.04     41.79 o 
  10   6   1      498.22      515.64     18.87 o 
  11   6   1        8.82        9.25      5.96 o 
  12   6   1      358.86      425.75     21.39 o 
  13   6   1      201.41      235.67     31.94 o 
  14   6   1      368.31      395.83     68.77 o 
  15   6   1      230.60      295.10     27.13 o 
   1   7   1     1127.26     1189.69     16.84 o 
   2   7   1       58.20       54.58      6.03 o 
   3   7   1       32.42       22.27      7.26 o 
   4   7   1      116.53      119.22      8.29 o 
   5   7   1       84.69       92.20      8.13 o 
   6   7   1      100.87      109.73      8.46 o 
   7   7   1      979.19      957.57     21.02 o 
   8   7   1      334.43      334.78     17.09 o 
   9   7   1      373.40      403.92     19.42 o 
  10   7   1       26.40       41.24      8.81 o 
  11   7   1       12.10       11.39      7.29 o 
  12   7   1       89.38       82.26     17.82 o 
  13   7   1      283.08      326.23     25.32 o 
  14   7   1       87.87      163.37     19.66 o 
  15   7   1        0.36       52.32     16.65 o 
   0   8   1       10.41       13.21     12.51 o 
   1   8   1      127.20      142.59      8.17 o 
   2   8   1       27.16       33.71      7.38 o 
   3   8   1     1695.22     1681.56     30.86 o 
   4   8   1        8.72        4.22      5.66 o 
   5   8   1       10.75       -1.11      5.35 o 
   6   8   1       72.19       67.17      7.94 o 
   7   8   1      283.11      294.24     14.54 o 
   8   8   1      209.81      216.31     14.59 o 
   9   8   1       84.20       80.59     11.62 o 
  10   8   1      132.63      120.58     13.64 o 
  11   8   1       92.62       93.70     12.82 o 
  12   8   1        2.04       16.24      8.22 o 
  13   8   1       60.33       56.27     18.02 o 
  14   8   1       21.14       98.51     46.63 o 
   1   9   1      420.60      444.20     13.46 o 
   2   9   1       68.25       78.07      8.46 o 
   3   9   1       56.99       72.85      9.36 o 
   4   9   1       59.88       58.65      7.78 o 
   5   9   1       14.56       24.48      6.45 o 
   6   9   1      144.54      146.95     10.36 o 
   7   9   1      118.41      143.00     13.84 o 
   8   9   1       48.25       47.15      9.65 o 
   9   9   1       52.56       51.76     10.45 o 
  10   9   1        0.31       -0.01      7.27 o 
  11   9   1        1.60       23.03      9.65 o 
  12   9   1       43.76       60.68      9.56 o 
  13   9   1      224.68      241.11     21.91 o 
   0  10   1        3.54        5.06      7.61 o 
   1  10   1     1038.77      954.88     19.57 o 
   2  10   1        7.61        4.13      5.98 o 
   3  10   1      149.40      161.94     11.72 o 
   4  10   1       28.30       30.30      7.55 o 
   5  10   1     1558.93     1489.21     32.38 o 
   6  10   1       32.51       49.31      9.15 o 
   7  10   1        2.27       -0.49      6.78 o 
   8  10   1        0.92        5.57      8.67 o 
   9  10   1      183.48      144.40     17.14 o 
  10  10   1       21.47       29.98     10.34 o 
  11  10   1      119.86      112.44     20.23 o 
  12  10   1       63.88       84.81     15.40 o 
  13  10   1        1.32       14.56     13.18 o 
   1  11   1       11.76        5.31      6.63 o 
   2  11   1      136.21      136.62     14.07 o 
   3  11   1        2.20        7.19      7.42 o 
   4  11   1       77.62       89.95      9.66 o 
   5  11   1     1216.06     1189.01     28.13 o 
   6  11   1      177.14      171.13     15.97 o 
   7  11   1        4.27       19.20      9.92 o 
   8  11   1        7.72       11.70      9.45 o 
   9  11   1      101.56      105.23     16.51 o 
  10  11   1       80.57       73.93     14.82 o 
  11  11   1        4.18       30.32     14.83 o 
  12  11   1       85.52       81.65     15.52 o 
   0  12   1      165.35      181.64     21.56 o 
   1  12   1      660.13      619.73     21.19 o 
   2  12   1        1.42       -3.69      7.76 o 
   3  12   1     1001.99      940.61     28.85 o 
   4  12   1      198.28      206.17     18.82 o 
   5  12   1      577.56      577.80     23.00 o 
   6  12   1       15.87       30.51     11.13 o 
   7  12   1        3.34        1.33      8.57 o 
   8  12   1        2.51       10.19      9.51 o 
   9  12   1      135.84      193.63     23.25 o 
  10  12   1        3.57       15.19     10.81 o 
   1  13   1        0.01        0.14     11.06 o 
   2  13   1      127.98      139.56     17.24 o 
   3  13   1       67.10       43.81     11.19 o 
   4  13   1       77.93       89.25     12.86 o 
   5  13   1       16.15       22.94      9.16 o 
   6  13   1       57.80       83.18     17.04 o 
   7  13   1        3.63       23.72     10.28 o 
   8  13   1       31.14       33.88     14.49 o 
   9  13   1       29.38       42.40     14.50 o 
   0  14   1       10.89       20.55     18.43 o 
   1  14   1        9.64        6.00     12.49 o 
   2  14   1       27.66       33.94     13.55 o 
   3  14   1      253.00      298.57     22.20 o 
   4  14   1       13.09       12.38     10.62 o 
   5  14   1        0.35        8.97     11.75 o 
   6  14   1      223.32      295.87     40.90 o 
   7  14   1      185.04      217.76     26.26 o 
   1  15   1      228.27      251.94     31.02 o 
   2  15   1      113.95      134.82     19.69 o 
   3  15   1       18.84       14.36     16.75 o 
   4  15   1       40.20       33.87     15.33 o 
   0   0   2     5571.80     5058.83     83.99 o 
   1   0   2     5678.58     5209.54     54.32 o 
   2   0   2      373.11      377.01     10.21 o 
   3   0   2     1928.85     1816.51     42.84 o 
   4   0   2      286.64      373.05     16.70 o 
   5   0   2      284.77      212.09      8.48 o 
   6   0   2      883.79      981.15     18.50 o 
   7   0   2        3.74        8.68      4.00 o 
   8   0   2        4.13        6.09      4.32 o 
   9   0   2      496.03      538.78     15.71 o 
  10   0   2      140.43      135.81     18.51 o 
  11   0   2      232.54      240.53     29.43 o 
  12   0   2       24.30       33.13     15.93 o 
  13   0   2      464.16      469.50     41.93 o 
  14   0   2      274.02      268.48     33.83 o 
  15   0   2      849.58      805.91     50.82 o 
  16   0   2       32.87       51.83     18.98 o 
  17   0   2       17.67       49.72     17.35 o 
   1   1   2      336.66      339.02      4.93 o 
   2   1   2     2699.50     2537.36     42.06 o 
   3   1   2     1974.51     1873.00     23.83 o 
   4   1   2      325.91      343.39      8.40 o 
   5   1   2       31.97       36.91      4.19 o 
   6   1   2       52.94       45.35      5.76 o 
   7   1   2      554.00      526.60     20.01 o 
   8   1   2      554.81      520.66     12.52 o 
   9   1   2       49.28       47.33      5.89 o 
  10   1   2      481.79      466.94     15.39 o 
  11   1   2      108.64      134.78     13.09 o 
  12   1   2        0.23       -5.33      9.07 o 
  13   1   2        9.46       17.40     11.40 o 
  14   1   2       85.30       84.27     17.19 o 
  15   1   2       46.18       78.33     15.69 o 
  16   1   2        2.87       35.62     12.78 o 
  17   1   2       23.81       82.67     15.49 o 
   0   2   2      145.99      131.32      4.65 o 
   1   2   2       90.97      104.89      3.56 o 
   2   2   2      171.08      144.62      4.48 o 
   3   2   2      244.68      216.07      5.79 o 
   4   2   2      327.12      333.89      9.74 o 
   5   2   2      341.90      304.40      9.86 o 
   6   2   2       29.04       31.30      4.69 o 
   7   2   2        3.59        0.75      3.61 o 
   8   2   2       44.08       46.01      5.86 o 
   9   2   2        9.24        4.83      4.19 o 
  10   2   2       32.75       28.54      6.46 o 
  11   2   2        0.02      -11.37      6.54 o 
  12   2   2      459.35      472.98     28.88 o 
  13   2   2      123.20      134.60     18.06 o 
  14   2   2        8.20       11.82     11.29 o 
  15   2   2       11.13       40.59     13.12 o 
  16   2   2      119.68      134.36     18.22 o 
   1   3   2     1890.78     1916.54     17.90 o 
   2   3   2      202.96      169.89      5.66 o 
   3   3   2     4281.15     4272.38     36.77 o 
   4   3   2     1179.88     1239.19     18.51 o 
   5   3   2      118.68      135.63      7.39 o 
   6   3   2      807.33      888.69     16.09 o 
   7   3   2      440.02      447.71     12.27 o 
   8   3   2      420.80      429.43     13.08 o 
   9   3   2      542.83      536.16     15.09 o 
  10   3   2      149.40      144.59     11.39 o 
  11   3   2      518.89      505.58     22.72 o 
  12   3   2      869.96      854.72     33.86 o 
  13   3   2       17.22       22.92     11.80 o 
  14   3   2       54.70       72.77     14.72 o 
  15   3   2       44.49       61.20     14.46 o 
  16   3   2        3.13       67.94     14.16 o 
   0   4   2     1210.15     1166.41     21.11 o 
   1   4   2      317.02      412.91     11.21 o 
   2   4   2      392.04      403.83      7.80 o 
   3   4   2     3030.39     3311.62     28.51 o 
   4   4   2       11.35       17.57      4.64 o 
   5   4   2     1523.57     1564.54     20.35 o 
   6   4   2      254.00      261.52      9.18 o 
   7   4   2       16.40       13.70      4.31 o 
   8   4   2      251.46      279.14     12.57 o 
   9   4   2      189.53      211.16     11.50 o 
  10   4   2       23.19       17.60      6.45 o 
  11   4   2      283.88      296.40     16.55 o 
  12   4   2      354.08      343.92     21.17 o 
  13   4   2      130.14      122.05     17.38 o 
  14   4   2      219.50      200.52     25.33 o 
  15   4   2      527.36      528.16     33.53 o 
  16   4   2       12.27       86.26     17.05 o 
   1   5   2     4992.27     5500.56     53.70 o 
   2   5   2     2880.71     3086.69     26.84 o 
   3   5   2      422.82      461.30      9.37 o 
   4   5   2     3130.94     3317.94     34.81 o 
   5   5   2      267.10      259.27     11.71 o 
   6   5   2      155.30      102.47      8.82 o 
   7   5   2      243.11      225.92      9.82 o 
   8   5   2       30.16       38.62      7.68 o 
   9   5   2      212.48      221.90     15.16 o 
  10   5   2      138.78      140.94     11.76 o 
  11   5   2      101.63      114.50     12.19 o 
  12   5   2     1490.82     1412.75     35.82 o 
  13   5   2      161.36      160.64     35.72 o 
  14   5   2      864.69      856.99     40.73 o 
  15   5   2        8.86       22.42     34.66 o 
  16   5   2       59.40      114.82     15.94 o 
   0   6   2     1995.39     2184.17     35.61 o 
   1   6   2      494.87      537.42     12.74 o 
   2   6   2     1693.97     1917.61     23.25 o 
   3   6   2      461.43      544.82     10.81 o 
   4   6   2       67.47       59.72      6.25 o 
   5   6   2       25.57       14.75      5.01 o 
   6   6   2      414.73      409.65     11.98 o 
   7   6   2      960.44      876.59     19.45 o 
   8   6   2     1182.66     1139.98     22.59 o 
   9   6   2     1283.55     1230.15     29.99 o 
  10   6   2       47.94       31.39      8.26 o 
  11   6   2      153.05      125.70     11.94 o 
  12   6   2        4.44       23.75     11.37 o 
  13   6   2        0.10       14.96      9.72 o 
  14   6   2       81.71      116.46     39.00 o 
  15   6   2       78.84      144.00     32.20 o 
   1   7   2     1450.04     1501.02     23.13 o 
   2   7   2       29.84       45.11      4.78 o 
   3   7   2        4.06       10.63      3.75 o 
   4   7   2       24.58       25.54      5.65 o 
   5   7   2      375.31      379.08     13.30 o 
   6   7   2      233.57      263.38     12.52 o 
   7   7   2     1253.22     1198.82     23.65 o 
   8   7   2      156.75      161.38     11.54 o 
   9   7   2      561.48      554.93     27.61 o 
  10   7   2      627.42      555.33     21.93 o 
  11   7   2      296.78      303.25     20.21 o 
  12   7   2      174.82      163.86     15.74 o 
  13   7   2      399.07      392.17     27.43 o 
  14   7   2      100.14      147.21     71.76 o 
  15   7   2       82.51      128.98     29.06 o 
   0   8   2       50.47       51.06      9.61 o 
   1   8   2        0.95        4.89      4.96 o 
   2   8   2      920.41      942.14     18.35 o 
   3   8   2        2.12        6.14      4.33 o 
   4   8   2     1012.08     1000.12     19.09 o 
   5   8   2        2.44        1.37      5.84 o 
   6   8   2       93.94      108.89      9.65 o 
   7   8   2      177.89      184.16     13.32 o 
   8   8   2       11.22       17.87      7.43 o 
   9   8   2      201.07      186.54     19.65 o 
  10   8   2        1.02        8.37      7.40 o 
  11   8   2        6.79       14.74      7.66 o 
  12   8   2        0.00       10.13      8.10 o 
  13   8   2        5.00       34.32     16.47 o 
  14   8   2        1.09       55.31     16.16 o 
   1   9   2      459.56      461.89     14.82 o 
   2   9   2       39.75       40.84      7.25 o 
   3   9   2     1000.85     1077.50     20.77 o 
   4   9   2      313.83      316.52     14.23 o 
   5   9   2       24.03       44.00      8.40 o 
   6   9   2      475.01      467.19     21.48 o 
   7   9   2       25.09       18.70      7.65 o 
   8   9   2      287.95      296.49     19.87 o 
   9   9   2      215.95      230.84     17.88 o 
  10   9   2       73.43       68.15     11.62 o 
  11   9   2      135.04      134.07     20.15 o 
  12   9   2        2.28        2.29      7.91 o 
  13   9   2       18.07      106.66     19.33 o 
   0  10   2      188.26      208.14     17.37 o 
   1  10   2       64.37       53.89      8.02 o 
   2  10   2       25.92       34.59      7.90 o 
   3  10   2     1556.82     1409.76     26.88 o 
   4  10   2       41.48       37.39      7.96 o 
   5  10   2     1300.77     1231.55     27.75 o 
   6  10   2       49.69       44.15      9.93 o 
   7  10   2       14.87       21.38      8.43 o 
   8  10   2        5.55       19.88      8.19 o 
   9  10   2        6.92       20.79      8.86 o 
  10  10   2        0.19       16.68     10.75 o 
  11  10   2       44.49       42.68     14.32 o 
  12  10   2       18.82       32.80     17.31 o 
  13  10   2       72.04      185.11     48.95 o 
   1  11   2        0.01        0.78      6.43 o 
   2  11   2        5.00        6.59      7.96 o 
   3  11   2       19.66       21.45      7.94 o 
   4  11   2       38.78       27.61      8.70 o 
   5  11   2        2.83       14.17      8.32 o 
   6  11   2        0.00        6.54      8.77 o 
   7  11   2       57.91       44.33     14.83 o 
   8  11   2        2.12        9.42      8.99 o 
   9  11   2       94.65       86.30     14.64 o 
  10  11   2       54.06       59.76     19.09 o 
  11  11   2        3.06       45.43     14.45 o 
  12  11   2        2.68       52.12     67.30 o 
   0  12   2       54.87       52.63     13.51 o 
   1  12   2        2.71        1.33      7.52 o 
   2  12   2        0.00        2.09      7.05 o 
   3  12   2        6.35        3.81      8.03 o 
   4  12   2       13.68       11.41      7.94 o 
   5  12   2        0.93        0.89      8.79 o 
   6  12   2        0.02        9.34      9.21 o 
   7  12   2       79.46      108.64     19.20 o 
   8  12   2       58.21       84.91     17.92 o 
   9  12   2       20.56       39.18     24.41 o 
  10  12   2       26.14       68.29     30.72 o 
   1  13   2      249.46      251.50     16.58 o 
   2  13   2       42.25       41.56     10.97 o 
   3  13   2       24.77       30.41     12.16 o 
   4  13   2        5.80       18.43     10.79 o 
   5  13   2        0.29        2.47      8.62 o 
   6  13   2       19.67       28.66     13.36 o 
   7  13   2       71.09       72.39     27.18 o 
   8  13   2      144.89      179.21     20.92 o 
   9  13   2       91.16      154.58     33.38 o 
   0  14   2      203.46      213.84     30.55 o 
   1  14   2        1.52       12.65     11.50 o 
   2  14   2        0.23        8.32     10.00 o 
   3  14   2        0.96        6.73      9.97 o 
   4  14   2       23.95       -3.45     10.75 o 
   5  14   2        2.40       -1.69     13.78 o 
   6  14   2        4.48       30.10     12.75 o 
   7  14   2        7.77       32.10     15.07 o 
   1  15   2       34.44       56.45     14.89 o 
   2  15   2        6.53       22.68     13.14 o 
   3  15   2        6.94       -0.79     11.29 o 
   4  15   2      508.88      569.64     35.58 o 
   1   1   3    11579.80    11640.68     82.88 o 
   2   1   3    44248.36    44459.72    290.55 o 
   3   1   3     3648.91     3599.93     33.58 o 
   4   1   3     2012.93     2100.58     29.53 o 
   5   1   3       56.86       57.20      5.87 o 
   6   1   3     1296.45     1297.85     21.32 o 
   7   1   3     2561.10     2620.68     34.30 o 
   8   1   3     3231.68     3137.79     43.24 o 
   9   1   3       96.48      110.27      9.21 o 
  10   1   3     1353.65     1268.45     31.72 o 
  11   1   3       68.31       64.50     10.21 o 
  12   1   3       63.64       53.47     12.71 o 
  13   1   3       33.39       24.77     11.84 o 
  14   1   3      116.94      114.56     17.59 o 
  15   1   3       72.39       66.55     21.14 o 
  16   1   3       51.82       71.56     16.24 o 
   0   2   3     5452.63     5328.92     63.21 o 
   1   2   3       86.04       92.83      5.16 o 
   2   2   3    12476.88    12296.20     86.53 o 
   3   2   3     2110.77     2172.21     23.68 o 
   4   2   3      614.31      680.38     17.75 o 
   5   2   3      175.45      168.88      8.98 o 
   6   2   3      354.77      411.84     11.00 o 
   7   2   3       10.42        8.08      4.49 o 
   8   2   3       79.10       81.40      7.03 o 
   9   2   3     1737.04     1631.39     25.04 o 
  10   2   3        5.02       -0.40      5.00 o 
  11   2   3      341.22      381.91     22.79 o 
  12   2   3      215.76      183.07     15.49 o 
  13   2   3      115.59      158.20     19.04 o 
  14   2   3        0.07       18.20     10.98 o 
  15   2   3       29.73       50.64     14.93 o 
  16   2   3        4.15       30.37     12.64 o 
   1   3   3       10.52        9.56      2.88 o 
   2   3   3     2582.32     2487.17     22.22 o 
   3   3   3     6254.21     6497.31     50.09 o 
   4   3   3     1906.94     1916.24     23.05 o 
   5   3   3     1091.10     1166.19     19.27 o 
   6   3   3     1881.84     1823.91     29.02 o 
   7   3   3      242.87      257.42     10.79 o 
   8   3   3       50.94       51.85      6.61 o 
   9   3   3      798.51      750.95     22.75 o 
  10   3   3       38.70       31.45      7.30 o 
  11   3   3     1083.40     1016.47     28.13 o 
  12   3   3        2.79        9.67      7.76 o 
  13   3   3       81.48       79.43     17.58 o 
  14   3   3      220.98      199.61     25.24 o 
  15   3   3      391.92      403.69     30.06 o 
  16   3   3       25.62       44.87     24.88 o 
   0   4   3     1032.85      913.52     23.89 o 
   1   4   3       96.98      110.13      5.33 o 
   2   4   3      198.06      185.78      6.23 o 
   3   4   3      833.07      931.36     13.79 o 
   4   4   3      929.71      969.72     13.54 o 
   5   4   3      289.85      303.36     10.99 o 
   6   4   3       36.79       46.19      5.95 o 
   7   4   3      307.70      334.49     12.33 o 
   8   4   3      184.45      183.72     10.88 o 
   9   4   3        3.06       -3.17      5.15 o 
  10   4   3     1377.68     1297.74     27.45 o 
  11   4   3      106.71      107.50     11.06 o 
  12   4   3        6.36       14.44      7.90 o 
  13   4   3        0.63        4.15      7.94 o 
  14   4   3       27.55       43.85     10.88 o 
  15   4   3        6.74       36.00     14.49 o 
  16   4   3       35.56      100.51     38.85 o 
   1   5   3      430.18      476.97      9.76 o 
   2   5   3     2194.18     2159.35     22.46 o 
   3   5   3      763.54      919.67     14.27 o 
   4   5   3     2587.62     2670.97     27.25 o 
   5   5   3      290.38      300.18     13.31 o 
   6   5   3      464.22      496.11     12.58 o 
   7   5   3       29.60       12.66      4.50 o 
   8   5   3      311.49      275.95     13.24 o 
   9   5   3      585.91      570.01     16.52 o 
  10   5   3      846.28      802.73     23.78 o 
  11   5   3     1572.81     1465.86     30.92 o 
  12   5   3      200.86      210.18     17.37 o 
  13   5   3        0.73       17.12     10.01 o 
  14   5   3        3.02       17.18     12.35 o 
  15   5   3       21.78       89.74     33.47 o 
  16   5   3        6.55       18.39     32.60 o 
   0   6   3      861.44      980.22     27.48 o 
   1   6   3      280.01      326.12     10.77 o 
   2   6   3       65.23       63.74      5.51 o 
   3   6   3        0.00       -1.74      3.36 o 
   4   6   3     1414.12     1393.54     19.21 o 
   5   6   3       89.04       90.30      7.54 o 
   6   6   3      595.70      561.42     17.76 o 
   7   6   3     3178.47     2968.43     38.01 o 
   8   6   3      404.06      388.62     15.31 o 
   9   6   3        6.16       -3.91      4.85 o 
  10   6   3     1076.33     1032.19     32.15 o 
  11   6   3       14.93       24.49      8.72 o 
  12   6   3       13.86       14.39      9.60 o 
  13   6   3      286.11      301.83     30.81 o 
  14   6   3      226.56      286.23     29.94 o 
  15   6   3        1.08       60.77     13.42 o 
   1   7   3      179.40      266.49     11.48 o 
   2   7   3       48.58       41.34      5.39 o 
   3   7   3      417.80      431.34     11.13 o 
   4   7   3      301.22      319.50     12.41 o 
   5   7   3       96.96      116.02      8.89 o 
   6   7   3      181.36      178.68     12.37 o 
   7   7   3     1219.84     1095.13     22.58 o 
   8   7   3       13.64       10.59      6.30 o 
   9   7   3       21.25       29.41      7.92 o 
  10   7   3      123.13      122.58     13.28 o 
  11   7   3       48.60       39.39      9.91 o 
  12   7   3      258.37      262.78     26.13 o 
  13   7   3        5.60       18.94     30.48 o 
  14   7   3      280.38      271.64     31.46 o 
  15   7   3       68.26      137.14     49.02 o 
   0   8   3     1676.49     1622.73     40.80 o 
   1   8   3      337.68      374.97     13.43 o 
   2   8   3      275.70      252.90     10.83 o 
   3   8   3       36.31       37.31      5.83 o 
   4   8   3       82.73       64.81      7.47 o 
   5   8   3      476.72      478.34     18.67 o 
   6   8   3      464.59      451.61     19.11 o 
   7   8   3      344.50      353.79     18.13 o 
   8   8   3      806.17      722.24     24.23 o 
   9   8   3      170.76      155.06     17.31 o 
  10   8   3      102.40      105.99     13.05 o 
  11   8   3       11.53       30.21     10.08 o 
  12   8   3       17.69       19.70      7.51 o 
  13   8   3       12.30       35.57     12.58 o 
  14   8   3        0.28       57.89     37.39 o 
   1   9   3      879.44      833.80     18.42 o 
   2   9   3      267.21      308.07     11.78 o 
   3   9   3      459.36      476.34     16.93 o 
   4   9   3      937.02      887.21     21.02 o 
   5   9   3      128.46      101.44     11.72 o 
   6   9   3       24.94       38.11     10.85 o 
   7   9   3      542.08      498.84     22.61 o 
   8   9   3       42.67       52.30     12.15 o 
   9   9   3        7.50        0.93      8.11 o 
  10   9   3        2.80        5.29      9.28 o 
  11   9   3       38.94       34.26     12.04 o 
  12   9   3       97.75      125.47     21.02 o 
  13   9   3       26.88       32.28     17.78 o 
   0  10   3     1657.82     1697.72     46.23 o 
   1  10   3       35.27       41.05      8.20 o 
   2  10   3      333.78      350.57     15.65 o 
   3  10   3     2399.92     2304.31     32.92 o 
   4  10   3      993.54     1030.81     23.66 o 
   5  10   3        8.47       17.57      8.12 o 
   6  10   3      556.79      520.18     25.24 o 
   7  10   3       32.85        8.09      8.83 o 
   8  10   3       27.99       38.99     16.08 o 
   9  10   3       71.24       53.81     12.91 o 
  10  10   3      551.34      615.16     32.17 o 
  11  10   3       54.26       56.96     14.20 o 
  12  10   3       94.86      126.51     23.13 o 
   1  11   3       85.41      120.26     10.83 o 
   2  11   3       17.43       12.46      6.55 o 
   3  11   3      422.99      498.37     19.64 o 
   4  11   3     1134.16     1076.68     25.39 o 
   5  11   3      214.65      213.88     15.45 o 
   6  11   3       67.70       47.59     11.28 o 
   7  11   3      140.79      141.15     15.67 o 
   8  11   3       10.01       33.89     10.56 o 
   9  11   3       12.48       23.18     17.01 o 
  10  11   3      157.64      183.37     22.66 o 
  11  11   3      173.98      211.36     33.19 o 
   0  12   3      191.47      225.61     20.22 o 
   1  12   3       57.15       49.45      9.85 o 
   2  12   3      638.07      606.34     21.73 o 
   3  12   3      394.17      375.15     20.39 o 
   4  12   3       69.49       69.81     12.85 o 
   5  12   3      230.72      256.79     21.99 o 
   6  12   3      152.25      140.41     17.10 o 
   7  12   3      170.28      190.85     20.46 o 
   8  12   3       22.87       55.56     14.19 o 
   9  12   3        0.31       -2.68     10.30 o 
  10  12   3      174.29      293.06     38.86 o 
   1  13   3      146.73      120.61     11.40 o 
   2  13   3        0.46       -8.06      7.66 o 
   3  13   3        0.02       -4.95      8.63 o 
   4  13   3       16.72       12.97     12.60 o 
   5  13   3      132.02      118.15     20.29 o 
   6  13   3       81.54       80.77     55.95 o 
   7  13   3        9.40       13.30     13.36 o 
   8  13   3      153.07      236.41     27.74 o 
   9  13   3       69.74       95.92     20.71 o 
   0  14   3       68.68       92.04     16.88 o 
   1  14   3      148.09      187.91     16.17 o 
   2  14   3      121.02      144.94     15.57 o 
   3  14   3        8.89       11.27     10.17 o 
   4  14   3       25.52       38.34     15.99 o 
   5  14   3        0.46       -0.79      8.62 o 
   6  14   3       54.94       69.54     14.76 o 
   7  14   3      143.47      200.93     26.18 o 
   1  15   3       51.34       61.15     14.22 o 
   2  15   3       18.66       38.90     11.94 o 
   3  15   3       12.06        3.99     11.55 o 
   0   0   4     2354.50     2294.75     42.88 o 
   1   0   4       32.66       62.05      7.15 o 
   2   0   4   109254.51   105704.05   1982.24 o 
   3   0   4     1265.41     1435.69     37.22 o 
   4   0   4     2599.17     2544.81     38.23 o 
   5   0   4      716.85      799.58     17.37 o 
   6   0   4     2217.78     2185.46     32.64 o 
   7   0   4      897.67      818.14     43.99 o 
   8   0   4     3817.12     3709.94     54.56 o 
   9   0   4      680.11      642.96     25.27 o 
  10   0   4      841.67      844.04     30.89 o 
  11   0   4      225.79      215.71     19.71 o 
  12   0   4       21.16       51.09     17.90 o 
  13   0   4       71.19       66.38     20.45 o 
  14   0   4       23.85       18.40     21.28 o 
  15   0   4       79.83      129.99     35.34 o 
  16   0   4      270.24      247.66     46.71 o 
   1   1   4       21.99       18.23      4.16 o 
   2   1   4    15839.74    15562.55    107.27 o 
   3   1   4     1105.19     1147.86     13.28 o 
   4   1   4     5720.31     6009.67     50.59 o 
   5   1   4       47.64       66.90      4.70 o 
   6   1   4      731.68      692.43     14.07 o 
   7   1   4       24.95       18.18      5.49 o 
   8   1   4      369.45      337.60     13.76 o 
   9   1   4      154.82      150.12     11.15 o 
  10   1   4       17.13       14.45      6.07 o 
  11   1   4       69.04       55.42     12.82 o 
  12   1   4      114.01       93.86     14.76 o 
  13   1   4      354.42      378.41     27.18 o 
  14   1   4        1.42       14.45     10.61 o 
  15   1   4       42.21       51.76     16.23 o 
  16   1   4       34.86       46.59     13.84 o 
   0   2   4     2311.07     2254.88     25.94 o 
   1   2   4       38.98       25.78      4.14 o 
   2   2   4     8495.75     8565.56     58.61 o 
   3   2   4     7923.15     8030.08     59.70 o 
   4   2   4     3100.92     3186.22     30.55 o 
   5   2   4     1060.77     1067.67     20.73 o 
   6   2   4       25.87       27.47      5.62 o 
   7   2   4      333.44      327.51     12.40 o 
   8   2   4      178.07      183.72     11.52 o 
   9   2   4        7.62        5.82      6.23 o 
  10   2   4       10.72        2.12      8.84 o 
  11   2   4        3.10       15.63      7.41 o 
  12   2   4      285.16      244.77     17.77 o 
  13   2   4      179.73      205.93     24.14 o 
  14   2   4       17.76       39.98     12.50 o 
  15   2   4       14.12       27.29     11.95 o 
  16   2   4       49.73       71.51     15.55 o 
   1   3   4      285.38      263.82     14.70 o 
   2   3   4     2493.67     2516.88     25.06 o 
   3   3   4      809.13      867.66     11.05 o 
   4   3   4        0.83       -1.04      3.04 o 
   5   3   4      792.64      767.12     14.55 o 
   6   3   4        3.84        1.41      4.50 o 
   7   3   4       35.89       41.65      6.99 o 
   8   3   4      797.59      776.28     19.50 o 
   9   3   4      242.00      248.61     14.13 o 
  10   3   4        5.61        1.34      6.25 o 
  11   3   4      570.34      594.84     22.12 o 
  12   3   4      745.55      667.15     24.27 o 
  13   3   4      106.14      107.64     15.54 o 
  14   3   4       95.05      124.05     17.73 o 
  15   3   4      233.50      187.15     46.05 o 
  16   3   4       50.29      129.54     24.81 o 
   0   4   4      750.70      741.57     14.61 o 
   1   4   4     1259.31     1305.63     17.11 o 
   2   4   4        0.62       -0.75      3.20 o 
   3   4   4       93.82      122.39      5.43 o 
   4   4   4        0.11        2.59      2.93 o 
   5   4   4      551.46      667.96     13.47 o 
   6   4   4      388.77      409.72     15.13 o 
   7   4   4      810.15      787.86     19.11 o 
   8   4   4     1018.43      976.72     22.35 o 
   9   4   4     1131.81     1065.19     24.26 o 
  10   4   4       59.21       54.33      9.92 o 
  11   4   4      165.12      177.56     15.45 o 
  12   4   4      626.13      576.35     23.55 o 
  13   4   4      665.55      594.53     24.83 o 
  14   4   4      108.60      162.49     44.98 o 
  15   4   4      172.86      199.73     23.95 o 
  16   4   4       54.23      143.09     22.98 o 
   1   5   4     3534.71     3747.30     33.89 o 
   2   5   4       95.18      103.38      5.61 o 
   3   5   4     1783.07     2032.60     21.41 o 
   4   5   4      109.74      120.79      6.56 o 
   5   5   4     1066.25     1084.98     18.81 o 
   6   5   4       55.54       72.53      9.15 o 
   7   5   4      414.00      376.80     16.09 o 
   8   5   4       18.81       18.14      6.71 o 
   9   5   4       48.14       63.05      9.55 o 
  10   5   4      250.18      238.31     17.11 o 
  11   5   4      875.36      920.24     32.49 o 
  12   5   4       42.80       31.17     10.97 o 
  13   5   4        2.58       20.47     10.33 o 
  14   5   4      309.29      324.42     31.05 o 
  15   5   4       66.06       88.40     16.87 o 
   0   6   4      376.76      324.70     13.27 o 
   1   6   4       28.66       44.02      5.40 o 
   2   6   4     1556.32     1631.07     20.14 o 
   3   6   4     1683.20     1709.76     20.49 o 
   4   6   4      101.40      139.85      7.37 o 
   5   6   4       95.24      128.22      7.90 o 
   6   6   4       33.28       49.59      8.54 o 
   7   6   4     2889.24     2629.18     65.43 o 
   8   6   4       72.57       52.49     11.22 o 
   9   6   4      159.17      173.49     14.27 o 
  10   6   4      106.21       84.82     13.35 o 
  11   6   4       76.88       84.34     13.83 o 
  12   6   4        6.73       22.93     10.44 o 
  13   6   4      441.13      427.48     29.00 o 
  14   6   4      202.72      216.45     26.03 o 
  15   6   4      389.70      442.81     35.82 o 
   1   7   4      607.22      692.26     24.18 o 
   2   7   4       53.41       71.45      6.25 o 
   3   7   4        0.08       -5.18      3.56 o 
   4   7   4        9.13       13.35      4.68 o 
   5   7   4       91.98       92.72      8.68 o 
   6   7   4      734.71      732.31     27.59 o 
   7   7   4      309.88      306.58     20.32 o 
   8   7   4      316.07      358.30     19.78 o 
   9   7   4       92.91      106.60     14.34 o 
  10   7   4      149.96      160.40     22.07 o 
  11   7   4      223.25      216.43     21.64 o 
  12   7   4      165.79      206.60     20.56 o 
  13   7   4      120.99      148.09     18.71 o 
  14   7   4      398.69      370.59     41.34 o 
   0   8   4     4278.00     4217.21     63.86 o 
   1   8   4      269.31      279.86     12.78 o 
   2   8   4      828.44      875.70     15.72 o 
   3   8   4      135.32      139.33      9.14 o 
   4   8   4      453.17      448.03     14.05 o 
   5   8   4      196.84      221.59     13.84 o 
   6   8   4      481.34      471.82     22.64 o 
   7   8   4      461.38      491.83     24.09 o 
   8   8   4        0.23        6.56      6.86 o 
   9   8   4       77.35       69.96     12.78 o 
  10   8   4        1.52       31.43      9.82 o 
  11   8   4       71.93       56.91     12.36 o 
  12   8   4       56.30       62.20     12.80 o 
  13   8   4       64.97       32.41     10.48 o 
  14   8   4      495.03      548.41     30.61 o 
   1   9   4      422.35      423.18     15.02 o 
   2   9   4      250.81      261.07     11.69 o 
   3   9   4        2.12        2.31      5.18 o 
   4   9   4       52.71       57.29      8.00 o 
   5   9   4       67.25       67.28      9.67 o 
   6   9   4     1162.09     1099.19     29.49 o 
   7   9   4      430.82      433.93     32.48 o 
   8   9   4       33.08       36.13     10.37 o 
   9   9   4        5.73       33.27     10.39 o 
  10   9   4      258.14      254.56     22.83 o 
  11   9   4       53.44       42.95     11.69 o 
  12   9   4       13.56       19.94     17.11 o 
  13   9   4        1.96       29.77     16.42 o 
   0  10   4     2814.00     2771.76     53.15 o 
   1  10   4       29.12       22.28      6.72 o 
   2  10   4       34.51       24.83      5.86 o 
   3  10   4      320.52      317.41     13.96 o 
   4  10   4       13.37       14.78      6.77 o 
   5  10   4      144.81      145.67     15.50 o 
   6  10   4      477.13      487.37     23.90 o 
   7  10   4      132.57      110.45     13.75 o 
   8  10   4     1179.03     1119.31     49.26 o 
   9  10   4      146.36      141.05     17.61 o 
  10  10   4        1.90       18.46     13.73 o 
  11  10   4        0.43        0.43     13.98 o 
  12  10   4        1.63       25.62     13.55 o 
   1  11   4      696.92      700.28     19.53 o 
   2  11   4      774.41      741.85     19.94 o 
   3  11   4       11.08       16.75      7.01 o 
   4  11   4      543.48      616.08     23.99 o 
   5  11   4      346.82      377.59     22.46 o 
   6  11   4      132.54      120.92     14.85 o 
   7  11   4      125.72      115.38     16.40 o 
   8  11   4      537.25      484.73     27.15 o 
   9  11   4        0.01        1.93      8.49 o 
  10  11   4       57.51       90.47     15.97 o 
  11  11   4        2.57       44.42     34.04 o 
   0  12   4       40.47       60.08     12.38 o 
   1  12   4       44.44       48.92      9.15 o 
   2  12   4      386.26      376.74     17.91 o 
   3  12   4        7.44       10.45      8.29 o 
   4  12   4      426.49      452.11     28.17 o 
   5  12   4       39.81       50.44     13.77 o 
   6  12   4      328.56      339.73     26.05 o 
   7  12   4      255.19      238.60     23.19 o 
   8  12   4       14.38       12.74     12.88 o 
   9  12   4        9.47       32.71     24.61 o 
  10  12   4        7.31       19.48     11.08 o 
   1  13   4      376.36      363.97     16.15 o 
   2  13   4        0.05       -7.59      6.99 o 
   3  13   4        0.25        4.89      8.96 o 
   4  13   4        1.18        0.95      9.99 o 
   5  13   4       33.00       19.57     13.77 o 
   6  13   4       37.74       50.15     19.50 o 
   7  13   4       19.09       28.36     13.99 o 
   8  13   4        6.71       19.22     13.76 o 
   0  14   4       16.37       -3.50     10.59 o 
   1  14   4      314.38      289.26     16.79 o 
   2  14   4      136.37      208.43     16.74 o 
   3  14   4      197.18      213.11     22.93 o 
   4  14   4       37.97       31.48     13.78 o 
   5  14   4       12.33       20.87     13.33 o 
   6  14   4       18.67        6.12     14.04 o 
   1  15   4      102.29      106.63     14.67 o 
   2  15   4       11.43       19.95     11.25 o 
   3  15   4        6.56       23.27     11.37 o 
   1   1   5       17.66       30.98      4.31 o 
   2   1   5     4917.51     4882.13     37.41 o 
   3   1   5      226.38      274.12      8.07 o 
   4   1   5     3120.26     3370.06     30.36 o 
   5   1   5      277.14      312.88     12.62 o 
   6   1   5        4.17        8.31      3.70 o 
   7   1   5      558.99      514.66     18.13 o 
   8   1   5      105.40      112.28      8.64 o 
   9   1   5      178.33      175.33     12.22 o 
  10   1   5      262.81      289.68     16.21 o 
  11   1   5      265.09      258.56     15.13 o 
  12   1   5        8.91       20.23      7.04 o 
  13   1   5      221.77      201.48     19.76 o 
  14   1   5        0.00        5.01     10.45 o 
  15   1   5       38.83       74.89     15.30 o 
  16   1   5       19.53       54.32     14.61 o 
   0   2   5      260.11      236.09     11.77 o 
   1   2   5     2067.07     2055.48     18.10 o 
   2   2   5        2.24        6.68      3.17 o 
   3   2   5     8712.94     8727.18     62.10 o 
   4   2   5       71.76       89.28      5.45 o 
   5   2   5      622.14      619.43     11.13 o 
   6   2   5     2167.53     2100.49     27.37 o 
   7   2   5      302.41      303.20     12.07 o 
   8   2   5      107.16      101.00      8.78 o 
   9   2   5       39.44       41.22      7.29 o 
  10   2   5      184.66      181.86     12.98 o 
  11   2   5     1435.65     1331.60     28.34 o 
  12   2   5       54.10       60.98     10.69 o 
  13   2   5        2.81       18.00     10.71 o 
  14   2   5      286.93      292.20     24.07 o 
  15   2   5       12.96       37.77     13.29 o 
  16   2   5       66.53      129.79     19.27 o 
   1   3   5      381.80      379.58      9.14 o 
   2   3   5      191.11      169.03      7.79 o 
   3   3   5      102.74      104.03      4.47 o 
   4   3   5        0.52       11.61      3.25 o 
   5   3   5     3756.45     3746.21     34.29 o 
   6   3   5       31.75       22.00      6.62 o 
   7   3   5      242.21      248.05     16.77 o 
   8   3   5       64.55       57.01      8.46 o 
   9   3   5        8.92       10.26      6.54 o 
  10   3   5     1331.29     1229.55     26.71 o 
  11   3   5      462.91      460.61     21.76 o 
  12   3   5      241.68      237.90     18.28 o 
  13   3   5      246.28      328.34     23.88 o 
  14   3   5       29.91       27.73     12.24 o 
  15   3   5      258.20      287.40     29.53 o 
  16   3   5       27.95      116.88     23.89 o 
   0   4   5       61.32       51.86      6.02 o 
   1   4   5        3.89        5.38      3.64 o 
   2   4   5      879.03      888.82     14.82 o 
   3   4   5       57.88       49.04      5.13 o 
   4   4   5     2028.22     2279.16     22.37 o 
   5   4   5      453.05      466.09     10.95 o 
   6   4   5     2355.47     2343.53     35.96 o 
   7   4   5       82.96       90.27     10.62 o 
   8   4   5       53.44       54.27      8.80 o 
   9   4   5      122.88      124.62     11.44 o 
  10   4   5      406.20      430.26     17.70 o 
  11   4   5      726.69      669.72     28.02 o 
  12   4   5      164.21      175.36     18.61 o 
  13   4   5        1.95       23.91     11.55 o 
  14   4   5      107.81       96.71     19.64 o 
  15   4   5       79.48      104.23     19.09 o 
  16   4   5      123.48      237.06     32.59 o 
   1   5   5      784.59      768.19     16.80 o 
   2   5   5      311.61      321.64     10.56 o 
   3   5   5      364.40      372.62     17.13 o 
   4   5   5       35.19       42.01      4.84 o 
   5   5   5      182.01      202.87     10.35 o 
   6   5   5        1.55       -3.26      6.14 o 
   7   5   5       11.81       13.14      7.39 o 
   8   5   5        4.32        7.08      6.41 o 
   9   5   5      218.70      233.82     16.60 o 
  10   5   5        6.48        2.63      7.57 o 
  11   5   5     1194.78     1046.37     34.54 o 
  12   5   5       61.69       56.96     21.37 o 
  13   5   5      183.82      149.68     21.45 o 
  14   5   5       33.03       51.78     21.71 o 
  15   5   5        1.55       32.94     25.19 o 
   0   6   5       15.79        9.96      4.93 o 
   1   6   5        6.74        3.42      2.94 o 
   2   6   5      134.52      136.91      7.96 o 
   3   6   5      158.51      148.07      9.33 o 
   4   6   5       20.73       36.44      4.82 o 
   5   6   5        3.67        6.65      4.56 o 
   6   6   5      532.21      576.19     22.73 o 
   7   6   5     1348.79     1356.77     34.38 o 
   8   6   5     1645.40     1612.30     35.06 o 
   9   6   5       25.13       25.80      8.87 o 
  10   6   5        4.84        2.17     11.08 o 
  11   6   5      497.69      475.76     35.45 o 
  12   6   5       27.54       48.55     12.72 o 
  13   6   5      225.75      258.32     23.36 o 
  14   6   5       39.83       60.26     17.22 o 
  15   6   5       45.61       68.29     30.44 o 
   1   7   5      918.69      927.45     14.90 o 
   2   7   5        0.14        0.75      4.68 o 
   3   7   5      148.69      163.36      9.63 o 
   4   7   5        1.79       -0.67      4.60 o 
   5   7   5       91.89      105.39      9.28 o 
   6   7   5      107.75      128.88     13.16 o 
   7   7   5       81.33       82.75     13.55 o 
   8   7   5       18.59       11.50      5.55 o 
   9   7   5      492.15      517.99     25.64 o 
  10   7   5      413.94      373.36     25.58 o 
  11   7   5      196.77      179.46     27.06 o 
  12   7   5       19.67       20.10     10.44 o 
  13   7   5        0.00       19.34     11.24 o 
  14   7   5        0.60       23.22     22.21 o 
   0   8   5      469.75      484.86     16.97 o 
   1   8   5     2469.49     2373.30     29.60 o 
   2   8   5       33.42       32.10      6.31 o 
   3   8   5      262.33      249.71     12.11 o 
   4   8   5       51.08       54.97      8.57 o 
   5   8   5      935.07      888.15     21.89 o 
   6   8   5       91.87       79.87     11.25 o 
   7   8   5        0.00        7.96     10.15 o 
   8   8   5      283.47      262.87     18.92 o 
   9   8   5      305.46      304.97     23.48 o 
  10   8   5        1.74       14.28     15.01 o 
  11   8   5        0.05        6.99      7.75 o 
  12   8   5       15.67       10.14     13.89 o 
  13   8   5        0.88       25.49     15.24 o 
  14   8   5        0.09       36.55     10.19 o 
   1   9   5       14.10       11.70      4.85 o 
   2   9   5       20.27       23.87      6.11 o 
   3   9   5       24.40       32.24      6.41 o 
   4   9   5        5.54        5.01      5.67 o 
   5   9   5       36.84       30.12      8.92 o 
   6   9   5      235.01      238.85     17.43 o 
   7   9   5        0.38       -5.00      7.67 o 
   8   9   5       36.68       22.69     11.04 o 
   9   9   5        3.88       22.12      9.50 o 
  10   9   5       27.36       37.27     12.30 o 
  11   9   5        5.75       21.81      8.69 o 
  12   9   5       89.14       71.32     10.83 o 
  13   9   5        1.50       23.03     21.57 o 
   0  10   5      755.29      711.18     27.45 o 
   1  10   5      238.43      234.03     13.85 o 
   2  10   5       21.12       23.96      7.18 o 
   3  10   5     1152.88     1099.90     23.20 o 
   4  10   5      122.48      116.65      9.96 o 
   5  10   5        8.71       10.29      8.55 o 
   6  10   5      213.79      234.31     18.03 o 
   7  10   5      219.06      247.11     18.73 o 
   8  10   5       53.86       59.31     13.07 o 
   9  10   5        2.47       20.32      9.80 o 
  10  10   5       27.83       25.66     11.97 o 
  11  10   5      122.58      118.60     16.27 o 
  12  10   5        5.96       35.70     15.60 o 
   1  11   5       54.70       58.62      8.79 o 
   2  11   5       28.03       24.76      5.85 o 
   3  11   5       12.12       14.83      7.21 o 
   4  11   5        0.92       -2.24      7.47 o 
   5  11   5       35.99       40.72     12.68 o 
   6  11   5        2.49        0.73     11.76 o 
   7  11   5      411.03      449.13     24.43 o 
   8  11   5      102.25      123.18     26.64 o 
   9  11   5        1.54        8.47     11.52 o 
  10  11   5       36.56       39.71     14.54 o 
  11  11   5       18.88       51.64     31.07 o 
   0  12   5      199.26      258.98     19.83 o 
   1  12   5       49.14       48.37      8.83 o 
   2  12   5       12.79       25.53      7.99 o 
   3  12   5      179.89      191.59     14.73 o 
   4  12   5        6.21       20.74     11.27 o 
   5  12   5      167.92      167.05     20.73 o 
   6  12   5      390.30      455.64     29.82 o 
   7  12   5     1011.72     1024.45     44.62 o 
   8  12   5        0.10       10.78     10.83 o 
   9  12   5      122.50      152.41     36.19 o 
  10  12   5        0.13       10.94     11.04 o 
   1  13   5      353.20      313.53     15.70 o 
   2  13   5       11.38        9.46      7.86 o 
   3  13   5       18.84        8.37      6.99 o 
   4  13   5       93.02      105.75     17.05 o 
   5  13   5       57.62       54.59     14.50 o 
   6  13   5      249.02      292.86     25.42 o 
   7  13   5       92.04       47.80     25.63 o 
   8  13   5        5.85       15.36     14.69 o 
   0  14   5        0.47       -2.02     11.21 o 
   1  14   5       61.84       59.77      9.96 o 
   2  14   5      137.34      115.63     13.32 o 
   3  14   5       28.32       26.48     12.26 o 
   4  14   5        9.01        8.80     12.19 o 
   5  14   5       83.83       93.50     17.99 o 
   6  14   5      238.88      312.59     37.50 o 
   1  15   5       28.41       41.21     13.19 o 
   2  15   5       29.71       31.45     12.29 o 
   0   0   6     6234.95     6125.78     97.88 o 
   1   0   6     3768.58     3829.37     48.93 o 
   2   0   6     4575.30     4356.02     53.52 o 
   3   0   6     2015.15     1963.73     31.06 o 
   4   0   6     1115.44     1231.61     27.89 o 
   5   0   6      239.16      219.43      9.69 o 
   6   0   6     1398.76     1419.86     25.89 o 
   7   0   6      226.32      237.60     10.68 o 
   8   0   6     2010.01     2001.42     46.10 o 
   9   0   6       81.35       62.77     12.57 o 
  10   0   6       10.33       14.11      9.03 o 
  11   0   6      936.42      761.52     82.66 o 
  12   0   6     1063.77     1013.05     42.24 o 
  13   0   6      400.62      380.30     39.20 o 
  14   0   6        3.04       35.89     17.30 o 
  15   0   6       80.18      102.79     30.71 o 
  16   0   6       14.97       55.28     20.26 o 
   1   1   6      118.69      110.47      6.72 o 
   2   1   6       35.52       42.12      4.91 o 
   3   1   6        0.98       -0.49      3.94 o 
   4   1   6      346.37      364.71      9.28 o 
   5   1   6     3078.51     3178.65     30.52 o 
   6   1   6      252.86      255.78      8.47 o 
   7   1   6      175.00      166.95      7.26 o 
   8   1   6       25.59       17.88      7.08 o 
   9   1   6       67.17       63.16      9.74 o 
  10   1   6       47.85       58.35      8.78 o 
  11   1   6      244.57      215.68     14.54 o 
  12   1   6      210.13      204.00     18.00 o 
  13   1   6        0.00        7.06     10.38 o 
  14   1   6        0.44       18.06      9.93 o 
  15   1   6        8.46       33.10     22.02 o 
  16   1   6       20.71       60.89     20.35 o 
   0   2   6     1774.48     1784.48     36.80 o 
   1   2   6       28.42       43.10      4.66 o 
   2   2   6       37.08       50.59      4.49 o 
   3   2   6      152.31      142.23      6.22 o 
   4   2   6     1114.78     1106.23     14.93 o 
   5   2   6      209.64      241.89      8.24 o 
   6   2   6        1.43       -0.27      3.08 o 
   7   2   6      369.24      332.56     13.17 o 
   8   2   6       50.66       52.54      7.52 o 
   9   2   6       10.00        4.76      6.34 o 
  10   2   6      967.91      850.85     22.46 o 
  11   2   6      236.70      279.60     16.25 o 
  12   2   6      141.78      134.08     14.54 o 
  13   2   6        0.03       30.45     11.09 o 
  14   2   6       48.27       61.16     16.16 o 
  15   2   6       65.19      124.07     21.56 o 
  16   2   6       71.96      112.98     20.05 o 
   1   3   6     4658.80     4790.45     41.92 o 
   2   3   6     3511.19     3635.71     34.44 o 
   3   3   6      189.36      196.97      6.78 o 
   4   3   6     3753.93     4009.54     36.40 o 
   5   3   6      130.37      149.42      6.89 o 
   6   3   6        8.56       13.71      3.14 o 
   7   3   6      865.36      831.87     16.87 o 
   8   3   6       17.85       17.58      6.15 o 
   9   3   6      684.83      617.53     17.32 o 
  10   3   6      752.31      775.08     27.47 o 
  11   3   6       94.31       98.24     11.06 o 
  12   3   6      157.44      161.71     15.75 o 
  13   3   6        0.16       22.42      9.51 o 
  14   3   6      233.14      199.52     25.21 o 
  15   3   6       72.77      101.16     20.72 o 
  16   3   6       13.63       80.41     15.80 o 
   0   4   6       90.11      103.17      7.58 o 
   1   4   6      939.11      945.70     22.72 o 
   2   4   6       73.26      111.15      7.36 o 
   3   4   6     1438.45     1503.11     20.57 o 
   4   4   6      617.07      720.26     10.62 o 
   5   4   6      334.14      336.29      9.58 o 
   6   4   6      157.11      186.90      7.72 o 
   7   4   6        5.51        5.76      6.29 o 
   8   4   6        0.11       -1.70      5.86 o 
   9   4   6      495.28      482.37     16.15 o 
  10   4   6     1600.62     1454.73     29.57 o 
  11   4   6       30.12       34.81     11.60 o 
  12   4   6       13.44       27.43      9.97 o 
  13   4   6       54.71       80.26     14.47 o 
  14   4   6        6.63       28.15     12.98 o 
  15   4   6      138.50      210.73     26.00 o 
   1   5   6      363.66      343.82     10.95 o 
   2   5   6      230.92      240.07      9.83 o 
   3   5   6      574.95      591.49     13.67 o 
   4   5   6       39.44       36.99      5.19 o 
   5   5   6       55.22       64.90      6.11 o 
   6   5   6       18.76       23.02      7.58 o 
   7   5   6      143.52      136.50     12.98 o 
   8   5   6      100.26       74.23     11.36 o 
   9   5   6      177.73      190.27     15.60 o 
  10   5   6      264.10      251.25     17.58 o 
  11   5   6        0.90       11.56      9.02 o 
  12   5   6      168.24      149.16     18.32 o 
  13   5   6        1.15       11.04     10.81 o 
  14   5   6      244.83      231.76     27.67 o 
  15   5   6        0.95       57.67     21.93 o 
   0   6   6     4152.78     4041.55     49.50 o 
   1   6   6      174.28      179.54      9.98 o 
   2   6   6      296.47      288.59     11.37 o 
   3   6   6       14.85       22.18      5.60 o 
   4   6   6      296.95      317.72     10.83 o 
   5   6   6      161.36      170.94     10.07 o 
   6   6   6      387.11      363.05     19.01 o 
   7   6   6      527.21      522.92     20.86 o 
   8   6   6       62.80       67.54     10.39 o 
   9   6   6      328.33      336.11     20.23 o 
  10   6   6       95.81      103.51     14.94 o 
  11   6   6      182.34      173.28     18.86 o 
  12   6   6        3.18       12.35     10.95 o 
  13   6   6       70.14       80.52     17.03 o 
  14   6   6        2.89       18.85     10.24 o 
  15   6   6       87.48      147.01     42.27 o 
   1   7   6      116.45      130.19      8.29 o 
   2   7   6      461.56      461.95     13.81 o 
   3   7   6        0.30       -8.88      4.72 o 
   4   7   6      481.75      515.22     13.81 o 
   5   7   6      890.03      900.20     21.27 o 
   6   7   6        8.70       -3.44      7.77 o 
   7   7   6       65.12       84.20     14.71 o 
   8   7   6       58.01       51.70     11.05 o 
   9   7   6      266.90      239.86     16.64 o 
  10   7   6       51.88       58.06     12.53 o 
  11   7   6       23.07       16.90     10.10 o 
  12   7   6      172.78      169.64     19.46 o 
  13   7   6       87.13       99.50     15.57 o 
  14   7   6       70.85       84.53     13.92 o 
   0   8   6     3456.74     3376.76     66.08 o 
   1   8   6       20.25       21.11      5.62 o 
   2   8   6      489.81      530.61     14.88 o 
   3   8   6       93.85      109.95      8.76 o 
   4   8   6       60.38       55.81      7.28 o 
   5   8   6     1399.75     1391.59     27.55 o 
   6   8   6      286.75      254.31     17.43 o 
   7   8   6      261.45      241.60     17.73 o 
   8   8   6       16.65       16.76      9.06 o 
   9   8   6       96.29      118.21     16.31 o 
  10   8   6      100.99       95.21     13.12 o 
  11   8   6      106.94      127.69     15.80 o 
  12   8   6        6.85       17.22     10.68 o 
  13   8   6        9.48       44.22     12.55 o 
   1   9   6     1728.97     1655.93     27.93 o 
   2   9   6      155.56      170.08     11.78 o 
   3   9   6        0.93        7.42      5.33 o 
   4   9   6       22.96       21.35      6.53 o 
   5   9   6       32.11       30.01      9.86 o 
   6   9   6      109.39      122.05     13.70 o 
   7   9   6       70.31       76.35     12.52 o 
   8   9   6      353.93      363.04     22.16 o 
   9   9   6        5.55        6.75      6.02 o 
  10   9   6        9.75       41.38     11.91 o 
  11   9   6        3.39        8.90      9.46 o 
  12   9   6       13.10       18.12      8.65 o 
  13   9   6      324.25      383.82     33.78 o 
   0  10   6        4.94       -2.75      8.93 o 
   1  10   6      126.33       84.25     13.07 o 
   2  10   6      273.52      290.42     14.00 o 
   3  10   6        2.38       11.31      6.65 o 
   4  10   6        0.69        7.91      6.72 o 
   5  10   6       13.70       22.26     11.27 o 
   6  10   6       35.45       42.28     10.69 o 
   7  10   6      648.88      695.01     26.48 o 
   8  10   6      103.06      103.03     23.97 o 
   9  10   6        0.05       17.45     18.88 o 
  10  10   6        0.07       16.25      9.72 o 
  11  10   6        0.65       16.06     24.18 o 
  12  10   6       15.59        6.98     18.70 o 
   1  11   6        6.99        5.89      6.79 o 
   2  11   6      220.03      238.44     13.66 o 
   3  11   6        2.31       -3.48      7.98 o 
   4  11   6       54.12       64.76     12.02 o 
   5  11   6      190.49      202.53     17.94 o 
   6  11   6        8.20        3.31     10.90 o 
   7  11   6        0.23       -6.74     10.20 o 
   8  11   6      233.77      292.22     29.20 o 
   9  11   6       48.67       25.83     11.40 o 
  10  11   6       48.93       54.26     15.42 o 
  11  11   6       11.08       35.01     10.02 o 
   0  12   6        6.59        2.95     10.77 o 
   1  12   6        2.04        5.69      6.86 o 
   2  12   6       21.81       14.93      7.11 o 
   3  12   6       50.26       66.39     10.77 o 
   4  12   6       39.55       38.61     13.05 o 
   5  12   6       22.98       16.14     15.84 o 
   6  12   6       57.84       61.29     13.80 o 
   7  12   6       33.65        6.31     13.83 o 
   8  12   6      192.99      192.38     21.24 o 
   9  12   6       50.81       59.20     15.38 o 
   1  13   6       39.00       36.07      8.74 o 
   2  13   6       30.33       19.76      9.06 o 
   3  13   6      329.83      362.05     22.31 o 
   4  13   6        1.69       -5.71      9.55 o 
   5  13   6       28.09       16.98     12.33 o 
   6  13   6      183.49      166.76     19.22 o 
   7  13   6        4.26       23.46     12.95 o 
   8  13   6      100.75      111.43     17.28 o 
   0  14   6        1.57        1.68     11.28 o 
   1  14   6       13.01       19.83      9.05 o 
   2  14   6        0.15        5.35     10.07 o 
   3  14   6      131.91      114.40     15.00 o 
   4  14   6       88.26      142.80     24.03 o 
   5  14   6        1.57       -6.19     14.06 o 
   1   1   7        0.01        0.61      4.15 o 
   2   1   7      697.93      730.14     13.26 o 
   3   1   7       93.99      125.64      7.31 o 
   4   1   7     8209.40     8265.34     71.07 o 
   5   1   7      173.24      206.54      8.40 o 
   6   1   7       24.15       16.64      4.90 o 
   7   1   7       97.14      106.59      6.79 o 
   8   1   7       87.29       82.51      8.42 o 
   9   1   7     1578.32     1471.37     29.39 o 
  10   1   7      218.30      269.89     17.34 o 
  11   1   7        1.27        4.49      5.13 o 
  12   1   7       58.62       78.50     11.05 o 
  13   1   7       66.28       58.34     14.18 o 
  14   1   7       55.24       68.04     14.00 o 
  15   1   7       35.99       80.09     19.20 o 
  16   1   7        7.97       52.40     13.08 o 
   0   2   7      269.01      299.33     13.27 o 
   1   2   7     2433.30     2547.05     26.66 o 
   2   2   7        9.72       20.43      4.59 o 
   3   2   7     1161.32     1208.31     17.68 o 
   4   2   7     3527.67     3457.95     31.77 o 
   5   2   7        1.92        0.35      3.72 o 
   6   2   7      266.81      228.03     10.09 o 
   7   2   7     3639.96     3459.28     41.33 o 
   8   2   7        8.58       12.13      5.62 o 
   9   2   7     1022.47     1024.95     26.22 o 
  10   2   7     1358.54     1220.13     27.39 o 
  11   2   7        0.04       -7.32      7.50 o 
  12   2   7        0.30       16.22      7.96 o 
  13   2   7      301.71      301.85     23.92 o 
  14   2   7        0.73       11.58     12.96 o 
  15   2   7      205.61      303.66     34.30 o 
  16   2   7        3.02       41.87     33.52 o 
   1   3   7     1051.94     1141.90     15.99 o 
   2   3   7      543.82      570.25     12.68 o 
   3   3   7        0.62       -0.73      2.79 o 
   4   3   7     5855.10     5914.98     47.89 o 
   5   3   7     2422.13     2442.80     26.91 o 
   6   3   7       82.04      106.02      6.60 o 
   7   3   7       44.07       24.21      6.74 o 
   8   3   7      763.97      689.11     16.56 o 
   9   3   7      342.22      318.78     13.27 o 
  10   3   7      186.91      150.24     12.59 o 
  11   3   7        9.36       20.83      7.88 o 
  12   3   7      150.53      184.20     19.08 o 
  13   3   7      375.92      396.08     27.37 o 
  14   3   7      228.82      269.88     38.07 o 
  15   3   7      206.51      225.23     28.28 o 
   0   4   7      502.51      472.24     14.59 o 
   1   4   7     2756.04     2863.43     30.71 o 
   2   4   7     2597.65     2614.39     29.29 o 
   3   4   7     1442.89     1402.03     21.66 o 
   4   4   7       93.07      123.25      8.33 o 
   5   4   7      428.58      409.41     10.37 o 
   6   4   7      200.33      194.51     10.52 o 
   7   4   7      699.63      672.70     19.60 o 
   8   4   7     1342.77     1276.16     24.68 o 
   9   4   7      161.83      160.48     12.19 o 
  10   4   7        1.13        8.09      7.80 o 
  11   4   7        4.89        7.80      9.18 o 
  12   4   7        7.32       21.12     10.11 o 
  13   4   7      702.87      647.46     31.65 o 
  14   4   7      106.68       97.55     21.97 o 
  15   4   7       53.93       80.54     18.30 o 
   1   5   7      250.19      268.33     11.85 o 
   2   5   7     1392.97     1393.89     38.94 o 
   3   5   7        3.22        3.90      4.82 o 
   4   5   7      349.07      350.20     10.69 o 
   5   5   7       61.18       51.07      6.59 o 
   6   5   7      142.41      119.39     16.70 o 
   7   5   7       40.82       40.18     10.98 o 
   8   5   7      436.38      421.65     18.00 o 
   9   5   7       14.14       17.02      6.98 o 
  10   5   7       18.96       11.43      7.13 o 
  11   5   7       92.10       79.81     14.05 o 
  12   5   7        0.38        7.76     15.62 o 
  13   5   7       47.17       43.95     11.45 o 
  14   5   7       12.90       29.66     13.06 o 
  15   5   7       17.20       48.77     23.52 o 
   0   6   7      361.59      369.39     20.41 o 
   1   6   7      390.72      436.59     13.28 o 
   2   6   7       21.78       14.55      5.54 o 
   3   6   7       63.06       81.45      7.74 o 
   4   6   7      185.30      218.42      9.58 o 
   5   6   7      679.93      641.21     16.04 o 
   6   6   7      529.98      536.77     18.97 o 
   7   6   7       94.95       79.94     10.77 o 
   8   6   7       10.23       22.09      8.40 o 
   9   6   7      154.75      157.24     12.43 o 
  10   6   7       18.90       33.41      9.80 o 
  11   6   7      254.60      288.25     23.67 o 
  12   6   7      790.29      829.99     33.98 o 
  13   6   7       34.16       48.58     13.15 o 
  14   6   7        1.21       35.41     12.35 o 
   1   7   7      755.68      777.42     15.96 o 
   2   7   7     2909.27     2873.02     34.76 o 
   3   7   7      187.14      220.42     12.04 o 
   4   7   7      519.57      499.29     15.43 o 
   5   7   7     5438.13     5157.32     52.56 o 
   6   7   7      600.54      533.62     19.90 o 
   7   7   7      134.70      126.24     12.47 o 
   8   7   7      207.37      188.78     14.88 o 
   9   7   7        0.14        5.45      7.05 o 
  10   7   7      497.37      480.24     22.55 o 
  11   7   7      294.04      318.63     25.40 o 
  12   7   7       49.27       47.22     15.03 o 
  13   7   7      117.48      146.35     19.08 o 
  14   7   7       43.56       78.05     19.32 o 
   0   8   7      966.68      892.43     30.20 o 
   1   8   7      173.86      199.96     13.26 o 
   2   8   7      197.30      206.14     13.21 o 
   3   8   7      225.89      225.44     12.35 o 
   4   8   7        0.01        0.16      5.64 o 
   5   8   7      286.40      327.77     17.62 o 
   6   8   7      266.97      240.61     15.93 o 
   7   8   7       17.15       13.36     10.24 o 
   8   8   7      441.83      451.56     21.93 o 
   9   8   7       43.76       62.07      9.86 o 
  10   8   7      124.06      147.11     14.33 o 
  11   8   7      364.95      420.82     22.73 o 
  12   8   7      143.07      127.02     18.39 o 
  13   8   7      166.19      237.73     24.30 o 
   1   9   7     2174.70     2100.55     32.32 o 
   2   9   7     2363.26     2396.94     43.75 o 
   3   9   7      248.72      285.09     14.12 o 
   4   9   7      231.12      229.63     14.48 o 
   5   9   7     1252.50     1164.27     26.47 o 
   6   9   7       97.05       85.46     11.93 o 
   7   9   7      473.89      426.05     21.02 o 
   8   9   7       99.44       77.57     12.51 o 
   9   9   7        0.63        5.70      6.34 o 
  10   9   7       31.83       27.30     11.98 o 
  11   9   7       61.81       62.51     13.23 o 
  12   9   7       32.92       67.51     14.86 o 
   0  10   7      372.41      341.97     27.16 o 
   1  10   7      162.79      169.94     12.52 o 
   2  10   7       33.86       39.91      8.83 o 
   3  10   7      179.08      187.73     14.01 o 
   4  10   7       18.28       21.44      9.51 o 
   5  10   7      115.04      104.94     14.62 o 
   6  10   7      409.34      402.48     24.10 o 
   7  10   7       11.67        1.49     17.70 o 
   8  10   7       64.47       42.69     12.32 o 
   9  10   7       35.82       54.23     13.27 o 
  10  10   7        1.63       22.30     17.84 o 
  11  10   7        4.07        6.55     11.86 o 
   1  11   7      127.59      133.79     12.01 o 
   2  11   7       46.37       42.50      8.99 o 
   3  11   7       57.81       63.98     10.37 o 
   4  11   7       23.40       14.75      9.63 o 
   5  11   7      133.04      152.59     16.50 o 
   6  11   7      765.43      705.60     27.64 o 
   7  11   7      154.12      146.53     20.78 o 
   8  11   7      172.12      183.82     21.40 o 
   9  11   7        1.14       14.82     16.50 o 
  10  11   7      110.93      103.49     25.36 o 
   0  12   7     1089.41     1108.22     37.51 o 
   1  12   7        5.55        0.15      5.45 o 
   2  12   7      113.13      117.02     12.80 o 
   3  12   7       93.05       90.39     13.27 o 
   4  12   7        6.90       -9.33      8.69 o 
   5  12   7       60.89       35.03     12.50 o 
   6  12   7      137.37      164.67     18.74 o 
   7  12   7       24.71       12.77     11.63 o 
   8  12   7       61.95      104.09     19.43 o 
   9  12   7      143.95      120.37     17.31 o 
   1  13   7      604.79      604.94     24.35 o 
   2  13   7       15.31       15.77      8.64 o 
   3  13   7       49.18       66.39     12.80 o 
   4  13   7      130.33      137.73     17.82 o 
   5  13   7       45.99       46.16     13.35 o 
   6  13   7        7.08       -4.67     11.68 o 
   7  13   7       82.66       52.49     19.86 o 
   0  14   7      172.61      163.31     18.74 o 
   1  14   7        0.53        3.57      8.47 o 
   2  14   7        3.73       13.37      8.88 o 
   3  14   7       12.55       18.81     12.98 o 
   4  14   7       61.81       88.00     16.03 o 
   5  14   7       82.04       83.24     16.38 o 
   0   0   8     7702.18     7425.41    172.89 o 
   1   0   8      430.55      471.46     16.50 o 
   2   0   8       48.96       38.78      8.57 o 
   3   0   8        4.50        6.44      7.08 o 
   4   0   8     6118.11     6105.22     75.18 o 
   5   0   8      660.54      607.05     23.21 o 
   6   0   8      756.56      673.60     21.21 o 
   7   0   8       79.61       69.82     10.63 o 
   8   0   8       93.76       97.16     15.14 o 
   9   0   8      295.61      226.99     20.95 o 
  10   0   8      431.08      377.19     26.45 o 
  11   0   8       97.79       93.30     15.37 o 
  12   0   8      209.59      181.97     20.54 o 
  13   0   8       48.45       17.66     22.49 o 
  14   0   8       15.70       52.52     39.48 o 
  15   0   8      312.43      176.55     41.04 o 
   1   1   8      112.84       87.80      6.91 o 
   2   1   8     1173.40     1137.03     17.40 o 
   3   1   8       54.20       63.13      6.47 o 
   4   1   8     7763.80     7753.65     69.06 o 
   5   1   8      147.78      165.33      9.89 o 
   6   1   8        0.09       -7.64      5.96 o 
   7   1   8        8.32        6.10      5.83 o 
   8   1   8       19.24       23.72      7.36 o 
   9   1   8        0.01        3.22      6.37 o 
  10   1   8        2.85       -6.71      8.07 o 
  11   1   8       20.71       28.38      8.18 o 
  12   1   8       53.51       59.52      9.35 o 
  13   1   8       20.31       23.23     10.70 o 
  14   1   8      169.58      214.28     24.30 o 
  15   1   8      190.80      240.01     27.39 o 
   0   2   8       80.33      118.78     10.29 o 
   1   2   8      584.97      587.10     12.73 o 
   2   2   8     3527.84     3697.43     36.03 o 
   3   2   8       82.19       89.06      7.82 o 
   4   2   8     1878.10     1885.71     22.20 o 
   5   2   8     1336.29     1265.59     18.98 o 
   6   2   8       26.74       23.81      5.35 o 
   7   2   8     1883.97     1825.16     27.01 o 
   8   2   8      721.67      753.76     18.96 o 
   9   2   8        3.46        1.85      5.95 o 
  10   2   8       98.42       74.98     15.37 o 
  11   2   8      272.11      254.70     19.78 o 
  12   2   8       93.43      106.08     14.30 o 
  13   2   8      138.93      146.11     21.75 o 
  14   2   8      113.27      109.16     20.01 o 
  15   2   8      197.95      251.91     28.17 o 
   1   3   8     3478.41     3768.44     36.37 o 
   2   3   8      288.71      294.07     11.64 o 
   3   3   8       17.08        6.95      3.54 o 
   4   3   8     4492.51     4487.66     39.79 o 
   5   3   8     1450.56     1413.44     19.20 o 
   6   3   8      205.99      182.51      9.91 o 
   7   3   8      310.84      303.93     13.18 o 
   8   3   8      322.55      352.75     14.03 o 
   9   3   8       23.67       22.01      8.71 o 
  10   3   8        1.28       18.27      9.06 o 
  11   3   8       18.95        8.89      7.84 o 
  12   3   8       28.71       24.08     10.95 o 
  13   3   8        5.75       34.82     11.74 o 
  14   3   8      451.91      469.26     59.89 o 
  15   3   8       52.53       84.61     18.44 o 
   0   4   8        0.27       -4.03      6.15 o 
   1   4   8       31.11       28.25      5.97 o 
   2   4   8      522.17      526.24     13.32 o 
   3   4   8      349.59      352.72     16.07 o 
   4   4   8      254.47      301.23     12.65 o 
   5   4   8      444.00      443.22     13.63 o 
   6   4   8       15.33       11.09      6.70 o 
   7   4   8     2087.56     1982.03     33.44 o 
   8   4   8        0.47       15.05      8.26 o 
   9   4   8      231.24      216.72     13.37 o 
  10   4   8      362.71      337.09     25.45 o 
  11   4   8       11.45       15.94      8.57 o 
  12   4   8       44.73       32.00     11.20 o 
  13   4   8      557.32      547.62     35.36 o 
  14   4   8       43.27       52.79     12.94 o 
  15   4   8      383.58      435.76     38.18 o 
   1   5   8        0.38       -1.05      4.55 o 
   2   5   8        3.43        0.23      5.11 o 
   3   5   8       39.28       51.79      7.19 o 
   4   5   8       30.08       35.74      7.54 o 
   5   5   8      295.21      276.65     11.80 o 
   6   5   8        4.91        8.32      8.23 o 
   7   5   8      223.79      219.06     14.66 o 
   8   5   8      603.99      564.83     20.09 o 
   9   5   8        5.98        4.27      9.10 o 
  10   5   8        0.45        0.96      7.79 o 
  11   5   8       63.49       57.95     19.40 o 
  12   5   8       94.61      122.11     17.21 o 
  13   5   8      108.01      115.90     17.12 o 
  14   5   8       57.87       94.27     16.78 o 
   0   6   8      971.47      949.05     66.10 o 
   1   6   8        9.13        3.59      4.07 o 
   2   6   8      280.40      298.60     12.56 o 
   3   6   8      506.71      484.21     14.49 o 
   4   6   8      125.54      132.98      9.90 o 
   5   6   8      143.32      124.64      9.69 o 
   6   6   8       56.19       54.52      9.88 o 
   7   6   8        3.19       13.39      7.97 o 
   8   6   8       12.80       19.93      8.30 o 
   9   6   8      517.43      478.19     20.29 o 
  10   6   8       10.24       21.96      7.99 o 
  11   6   8        1.01       14.39      9.75 o 
  12   6   8        8.19       10.51     14.90 o 
  13   6   8      366.31      388.34     28.57 o 
  14   6   8        0.00       45.61     12.02 o 
   1   7   8     1286.67     1241.56     26.47 o 
   2   7   8      268.12      237.14     13.60 o 
   3   7   8       61.83       62.78      8.23 o 
   4   7   8      120.80      136.81     10.10 o 
   5   7   8     1013.02      969.06     23.02 o 
   6   7   8       34.83       26.57      8.91 o 
   7   7   8      177.08      157.09     13.62 o 
   8   7   8      125.79      123.72     13.13 o 
   9   7   8      209.26      224.19     15.28 o 
  10   7   8      254.55      222.86     16.82 o 
  11   7   8       82.99       96.02     15.24 o 
  12   7   8        1.18       27.24     12.28 o 
  13   7   8        4.04       18.35     10.18 o 
   0   8   8     1267.50     1271.80     34.53 o 
   1   8   8       97.47       82.62     10.01 o 
   2   8   8      259.04      271.75     15.06 o 
   3   8   8      442.99      435.36     17.50 o 
   4   8   8      201.98      176.99     13.45 o 
   5   8   8      352.07      334.54     16.47 o 
   6   8   8      166.95      152.74     21.82 o 
   7   8   8       68.12       72.25     11.40 o 
   8   8   8       11.31       15.90      9.35 o 
   9   8   8       12.94        8.71      7.90 o 
  10   8   8      177.34      182.58     15.87 o 
  11   8   8       12.83       21.51     10.66 o 
  12   8   8       37.48       38.55     13.01 o 
  13   8   8        0.44       28.18     11.53 o 
   1   9   8      209.51      213.67     14.10 o 
   2   9   8      383.07      371.96     17.91 o 
   3   9   8       23.40       25.18      8.07 o 
   4   9   8      503.42      496.77     22.08 o 
   5   9   8       83.02       75.00     12.81 o 
   6   9   8       93.53       75.05     13.26 o 
   7   9   8        2.58       -7.45      7.56 o 
   8   9   8      950.78      861.02     26.95 o 
   9   9   8       85.25       71.93     11.68 o 
  10   9   8       19.36       28.35     11.43 o 
  11   9   8      163.74      153.47     17.93 o 
  12   9   8       48.01       75.97     14.68 o 
   0  10   8        0.00       -6.85      8.61 o 
   1  10   8       55.19       39.06      8.59 o 
   2  10   8       25.07       19.83      8.17 o 
   3  10   8       48.63       35.00     12.19 o 
   4  10   8      408.32      381.42     21.76 o 
   5  10   8       39.02       23.54     10.55 o 
   6  10   8       27.66       47.28     13.00 o 
   7  10   8        8.12       12.78     11.54 o 
   8  10   8      105.31      133.35     16.83 o 
   9  10   8      138.58      131.08     16.37 o 
  10  10   8        2.97       16.13      6.09 o 
  11  10   8      264.65      277.57     26.30 o 
   1  11   8      125.48      103.92     11.45 o 
   2  11   8       56.03       46.28     10.79 o 
   3  11   8       27.28       18.60     10.00 o 
   4  11   8       13.38        9.49      8.99 o 
   5  11   8        8.01       15.37     11.07 o 
   6  11   8       21.44       28.40     11.79 o 
   7  11   8       13.43        7.95     12.07 o 
   8  11   8      108.59      111.74     18.91 o 
   9  11   8       63.90       52.95     17.33 o 
  10  11   8      292.47      282.50     23.96 o 
   0  12   8      457.09      446.08     28.93 o 
   1  12   8       59.46       67.01     10.54 o 
   2  12   8        6.34        2.22      8.31 o 
   3  12   8        2.09        0.09      9.71 o 
   4  12   8        1.09       -8.98      9.58 o 
   5  12   8       99.53      120.31     16.66 o 
   6  12   8      334.53      312.93     24.28 o 
   7  12   8      165.94      220.08     21.48 o 
   8  12   8       52.22       53.41     17.19 o 
   1  13   8       23.82       13.97      7.64 o 
   2  13   8        3.28        2.65     10.10 o 
   3  13   8      234.44      247.37     20.01 o 
   4  13   8      428.11      443.13     33.53 o 
   5  13   8      101.39       67.14     15.88 o 
   6  13   8       21.77       25.10     13.77 o 
   0  14   8        7.12       18.15     13.52 o 
   1  14   8      198.02      174.63     16.28 o 
   2  14   8       11.45        8.93     10.63 o 
   3  14   8       34.02       41.98     12.01 o 
   1   1   9        2.59       -2.81      4.94 o 
   2   1   9     1005.77     1019.40     17.43 o 
   3   1   9        9.84       11.47      5.63 o 
   4   1   9     1354.68     1305.69     22.47 o 
   5   1   9      186.17      195.68     12.27 o 
   6   1   9      492.81      477.51     14.85 o 
   7   1   9      576.01      515.01     16.09 o 
   8   1   9      160.43      154.52     12.67 o 
   9   1   9      362.33      375.14     17.94 o 
  10   1   9       33.56       50.35      8.89 o 
  11   1   9      221.11      226.30     17.67 o 
  12   1   9       29.23       29.80     11.30 o 
  13   1   9      156.17      157.65     17.84 o 
  14   1   9       91.46      108.98     22.42 o 
  15   1   9        0.51       13.61     15.06 o 
   0   2   9      295.59      333.97     15.62 o 
   1   2   9     2052.63     1988.50     24.74 o 
   2   2   9       41.03       32.01      5.96 o 
   3   2   9       66.14       99.09      7.90 o 
   4   2   9       14.72       11.23      6.59 o 
   5   2   9      390.41      423.96     13.09 o 
   6   2   9        0.52       -2.91      4.86 o 
   7   2   9      520.39      518.62     15.78 o 
   8   2   9     2660.50     2516.93     35.93 o 
   9   2   9     1385.72     1308.54     32.21 o 
  10   2   9       36.55       50.36     10.11 o 
  11   2   9      298.69      265.62     18.92 o 
  12   2   9        5.74       22.72      9.80 o 
  13   2   9      144.21      152.84     21.45 o 
  14   2   9      194.21      247.09     29.07 o 
  15   2   9       76.83      105.24     34.77 o 
   1   3   9      651.12      646.17     13.81 o 
   2   3   9     1077.09     1183.02     18.32 o 
   3   3   9       22.05       12.94      6.54 o 
   4   3   9       40.83       57.64      5.97 o 
   5   3   9      771.79      768.81     14.78 o 
   6   3   9       83.83       75.21     10.39 o 
   7   3   9     1157.51     1102.88     24.88 o 
   8   3   9      778.53      709.46     21.74 o 
   9   3   9        0.72        2.52      7.63 o 
  10   3   9      173.50      150.75     16.17 o 
  11   3   9        1.07       16.12      8.36 o 
  12   3   9        1.60       16.91     10.20 o 
  13   3   9      519.28      516.73     43.34 o 
  14   3   9       39.04       70.76     14.78 o 
  15   3   9      112.22      146.81     27.48 o 
   0   4   9      454.86      457.46     16.42 o 
   1   4   9      375.24      414.65     15.55 o 
   2   4   9      669.99      703.56     16.90 o 
   3   4   9       48.13       37.59      6.89 o 
   4   4   9      529.43      516.18     14.52 o 
   5   4   9       58.60       48.31      7.26 o 
   6   4   9      222.97      234.14     14.69 o 
   7   4   9       84.42       64.07     10.12 o 
   8   4   9      126.29      163.20     18.70 o 
   9   4   9       22.25       17.63      9.47 o 
  10   4   9       64.75       70.45     11.64 o 
  11   4   9        4.48        8.83      9.31 o 
  12   4   9      113.05      129.66     17.97 o 
  13   4   9      148.36      171.01     24.13 o 
  14   4   9        2.80       23.91     11.45 o 
   1   5   9       94.60       96.59      8.86 o 
   2   5   9      281.41      299.06     12.77 o 
   3   5   9       74.09       84.11      8.64 o 
   4   5   9       48.47       38.21      9.15 o 
   5   5   9        7.37        1.06      6.38 o 
   6   5   9        7.13       13.24      8.45 o 
   7   5   9       45.21       32.92      9.33 o 
   8   5   9        5.76       -3.13      7.73 o 
   9   5   9       95.27       77.88     10.13 o 
  10   5   9       71.97       73.40     12.33 o 
  11   5   9       91.53       84.08     13.23 o 
  12   5   9       51.47       34.21     16.96 o 
  13   5   9      248.23      276.29     25.35 o 
  14   5   9       89.61      148.12     20.31 o 
   0   6   9       36.27       54.39     12.91 o 
   1   6   9      146.96      159.72     12.59 o 
   2   6   9       77.27       74.69      8.30 o 
   3   6   9      107.33      117.00     10.31 o 
   4   6   9        8.91        2.36      5.95 o 
   5   6   9      131.24      134.44     12.00 o 
   6   6   9      256.37      255.18     15.82 o 
   7   6   9      244.78      215.14     15.17 o 
   8   6   9       13.91        1.21      8.33 o 
   9   6   9      124.18      110.08     15.41 o 
  10   6   9      100.08      103.57     14.22 o 
  11   6   9      120.93      104.99     19.70 o 
  12   6   9       11.65       26.60     11.58 o 
  13   6   9      123.28      126.86     18.59 o 
  14   6   9       31.45       54.73     13.18 o 
   1   7   9      641.45      588.89     19.37 o 
   2   7   9        5.20        4.37      6.78 o 
   3   7   9        9.23        6.52      7.08 o 
   4   7   9      562.05      556.38     16.46 o 
   5   7   9        0.89       13.76      7.39 o 
   6   7   9       29.18       26.32      9.03 o 
   7   7   9      128.88       91.27     12.22 o 
   8   7   9       96.36       96.54     12.32 o 
   9   7   9       19.07       20.26      9.81 o 
  10   7   9       34.37       57.25     11.16 o 
  11   7   9       78.27       67.95     14.54 o 
  12   7   9       14.58       24.99     11.72 o 
  13   7   9        5.03       26.77     13.04 o 
   0   8   9      360.26      325.55     25.49 o 
   1   8   9      390.58      380.84     17.61 o 
   2   8   9      733.45      722.93     21.64 o 
   3   8   9     1131.53     1102.09     28.90 o 
   4   8   9        0.91       -2.28      6.22 o 
   5   8   9      110.59      109.18     13.74 o 
   6   8   9      313.71      316.89     22.25 o 
   7   8   9        0.32       -4.02      8.27 o 
   8   8   9       16.82       13.95      9.83 o 
   9   8   9        3.72        4.40     13.03 o 
  10   8   9      160.62      206.44     22.64 o 
  11   8   9      115.35      136.44     20.78 o 
  12   8   9       11.04       43.99     31.39 o 
   1   9   9       37.74       34.53      8.73 o 
   2   9   9      154.85      150.73     14.20 o 
   3   9   9      225.88      271.39     16.15 o 
   4   9   9      151.76      131.97     15.38 o 
   5   9   9        3.74        2.21      8.85 o 
   6   9   9       57.91       43.09     12.25 o 
   7   9   9      145.96      206.37     18.29 o 
   8   9   9       11.61       24.35     10.87 o 
   9   9   9       30.21       14.21     12.32 o 
  10   9   9       16.73       31.65     11.69 o 
  11   9   9        2.95       29.98     13.06 o 
  12   9   9        1.33        1.79     23.83 o 
   0  10   9        3.96       -1.79      8.91 o 
   1  10   9      542.62      474.27     20.41 o 
   2  10   9       73.16       71.43     10.99 o 
   3  10   9       32.80       34.04      8.86 o 
   4  10   9        6.22       -2.50      8.98 o 
   5  10   9      236.64      263.21     20.68 o 
   6  10   9       23.31       23.47     12.12 o 
   7  10   9       10.65       26.68     11.82 o 
   8  10   9       38.35       39.74     13.70 o 
   9  10   9       10.63       18.47     13.69 o 
  10  10   9       21.06       16.22      8.84 o 
  11  10   9       20.18       22.71     17.64 o 
   1  11   9        5.76        6.79      7.85 o 
   2  11   9       24.60       31.98      9.20 o 
   3  11   9        7.67        3.33      9.63 o 
   4  11   9        7.15       -7.46      9.31 o 
   5  11   9        0.24       -9.04      9.89 o 
   6  11   9       38.03       48.59     13.48 o 
   7  11   9        0.05       -9.96     10.45 o 
   8  11   9        2.68        4.63     12.77 o 
   9  11   9      425.71      416.09     30.59 o 
   0  12   9       88.69       72.65     15.14 o 
   1  12   9       42.98       30.75     11.42 o 
   2  12   9      148.76      177.91     15.90 o 
   3  12   9        0.01      -14.98      9.03 o 
   4  12   9      346.44      426.04     25.06 o 
   5  12   9      323.87      382.48     25.87 o 
   6  12   9        0.22      -11.71     11.54 o 
   7  12   9       21.77       39.47     14.84 o 
   8  12   9       10.83       -0.53     13.25 o 
   1  13   9      187.58      161.95     19.32 o 
   2  13   9       27.74       28.74     11.52 o 
   3  13   9       22.88        3.73     10.15 o 
   4  13   9       97.45       86.41     14.71 o 
   5  13   9        8.05       -9.11     12.05 o 
   6  13   9       12.54       27.60     14.07 o 
   0  14   9      186.63      161.99     28.82 o 
   1  14   9       68.78       71.32     13.51 o 
   2  14   9       17.88       24.34     11.38 o 
   0   0  10     1460.41     1528.17     44.59 o 
   1   0  10      236.32      253.61     16.15 o 
   2   0  10      148.57      151.21     13.56 o 
   3   0  10       37.64       32.52     10.40 o 
   4   0  10      516.02      490.21     20.41 o 
   5   0  10     1611.65     1512.20     39.42 o 
   6   0  10     1265.63     1201.89     35.83 o 
   7   0  10     1718.59     1564.77     43.29 o 
   8   0  10      853.95      806.57     48.81 o 
   9   0  10       31.51       34.85     11.01 o 
  10   0  10        0.13       21.47     11.27 o 
  11   0  10       10.89       34.15     11.88 o 
  12   0  10       74.37       69.32     54.35 o 
  13   0  10       18.20       -7.77     31.21 o 
  14   0  10      465.04      479.84     73.19 o 
  15   0  10       11.23       60.05     22.50 o 
   1   1  10     1521.51     1480.00     22.17 o 
   2   1  10      198.13      200.27     10.41 o 
   3   1  10        3.98       -1.27      6.17 o 
   4   1  10      275.47      284.10     13.60 o 
   5   1  10      906.21      834.80     25.01 o 
   6   1  10        0.48        1.72      6.11 o 
   7   1  10       31.80       33.93      8.66 o 
   8   1  10        3.61       -2.45      5.91 o 
   9   1  10      450.95      457.03     19.26 o 
  10   1  10      198.15      189.54     16.55 o 
  11   1  10      106.80      101.20     12.67 o 
  12   1  10        1.88       23.93      8.91 o 
  13   1  10        0.45       23.02     10.52 o 
  14   1  10      125.21      160.10     30.00 o 
  15   1  10      194.75      193.50     33.41 o 
   0   2  10      233.17      233.34     15.44 o 
   1   2  10      292.51      320.50     12.15 o 
   2   2  10       50.99       58.09      7.35 o 
   3   2  10      193.22      227.69     10.99 o 
   4   2  10       14.65       11.08      6.98 o 
   5   2  10      207.73      212.81     12.92 o 
   6   2  10      305.52      321.37     13.37 o 
   7   2  10      407.73      407.35     21.28 o 
   8   2  10     1121.09      949.68     27.66 o 
   9   2  10        4.81       -4.48      7.69 o 
  10   2  10       13.83       17.74      8.80 o 
  11   2  10       21.44       17.49     17.19 o 
  12   2  10        7.40       21.77      8.95 o 
  13   2  10      310.09      371.30     26.75 o 
  14   2  10        9.28       20.98     14.02 o 
  15   2  10      248.47      342.15     63.40 o 
   1   3  10     1889.22     1882.40     25.02 o 
   2   3  10      829.81      947.25     22.16 o 
   3   3  10       87.50      108.90     12.41 o 
   4   3  10       15.39       11.12      6.87 o 
   5   3  10     1854.38     1849.64     29.32 o 
   6   3  10       90.43      104.55     11.86 o 
   7   3  10      343.88      369.96     17.64 o 
   8   3  10       64.79       70.63     12.07 o 
   9   3  10      156.64      122.22     13.81 o 
  10   3  10      126.33      131.28     14.41 o 
  11   3  10      244.23      254.77     19.10 o 
  12   3  10      118.38       41.87     18.82 o 
  13   3  10      143.01      195.84     20.79 o 
  14   3  10       27.33       59.79     13.43 o 
   0   4  10       12.26       28.61      8.88 o 
   1   4  10       31.91       29.60      7.40 o 
   2   4  10      229.59      234.02     12.81 o 
   3   4  10      113.31      124.08     10.38 o 
   4   4  10       17.22       21.62      7.99 o 
   5   4  10       74.62       67.68      8.41 o 
   6   4  10      447.38      469.39     19.25 o 
   7   4  10       17.76       14.07     12.53 o 
   8   4  10      996.77      818.49     26.00 o 
   9   4  10        1.72       -1.96      9.17 o 
  10   4  10       54.07       48.36      9.74 o 
  11   4  10        4.40       21.78      9.35 o 
  12   4  10      199.73      245.19     23.12 o 
  13   4  10       53.48       41.54     21.23 o 
  14   4  10      127.14      158.10     19.87 o 
   1   5  10        4.54       14.98      7.76 o 
   2   5  10        3.99       11.73      6.67 o 
   3   5  10       26.12       28.08      7.34 o 
   4   5  10      423.41      418.75     15.06 o 
   5   5  10      306.49      295.56     15.76 o 
   6   5  10       30.20       36.18     11.54 o 
   7   5  10      316.44      310.69     18.86 o 
   8   5  10        3.86       10.40      8.08 o 
   9   5  10        5.09        6.21      8.48 o 
  10   5  10        1.33       -3.26      8.68 o 
  11   5  10        0.89       21.76     10.13 o 
  12   5  10       36.99       31.31     12.84 o 
  13   5  10      138.66      133.34     18.97 o 
  14   5  10       72.10       82.20     16.18 o 
   0   6  10      705.23      682.61     29.31 o 
   1   6  10       46.02       61.48      9.63 o 
   2   6  10      820.53      802.38     26.55 o 
   3   6  10      952.91      917.91     23.22 o 
   4   6  10      247.75      225.52     12.46 o 
   5   6  10      576.21      572.69     20.32 o 
   6   6  10       27.85       23.46      9.15 o 
   7   6  10       33.49       16.66      8.84 o 
   8   6  10       72.91       58.73     11.46 o 
   9   6  10       25.89       30.72     10.86 o 
  10   6  10       32.90       29.60     10.35 o 
  11   6  10        4.51       10.57     11.34 o 
  12   6  10      148.48      121.43     18.11 o 
  13   6  10       81.73       73.95     14.61 o 
   1   7  10      187.28      203.93     14.62 o 
   2   7  10      470.96      479.61     20.16 o 
   3   7  10       88.73       98.18     10.28 o 
   4   7  10      504.95      483.88     20.60 o 
   5   7  10        0.78       14.67      8.49 o 
   6   7  10        8.71        7.31      8.42 o 
   7   7  10        0.00       -2.23      7.99 o 
   8   7  10       32.99       18.90     10.14 o 
   9   7  10       36.69       18.17      9.52 o 
  10   7  10        1.72       15.86      9.35 o 
  11   7  10      460.76      461.02     31.82 o 
  12   7  10       92.01      115.99     18.03 o 
  13   7  10       13.23       45.60     16.40 o 
   0   8  10     1890.05     1777.80    112.20 o 
   1   8  10      601.35      576.39     21.12 o 
   2   8  10      871.54      829.48     22.25 o 
   3   8  10     3886.46     3789.00     49.88 o 
   4   8  10      113.82      108.23     13.35 o 
   5   8  10      583.43      523.84     24.26 o 
   6   8  10        0.69       -4.02      9.08 o 
   7   8  10      157.00      171.94     17.25 o 
   8   8  10       88.39       79.03     13.86 o 
   9   8  10      145.66      167.87     15.67 o 
  10   8  10       13.69        9.64     17.55 o 
  11   8  10        2.22        2.27     12.24 o 
  12   8  10       13.39        6.24     13.68 o 
   1   9  10      199.99      206.16     14.77 o 
   2   9  10       42.42       35.29      7.82 o 
   3   9  10      503.65      492.44     25.94 o 
   4   9  10       17.68       -1.80      8.80 o 
   5   9  10       55.66       62.61     12.26 o 
   6   9  10       12.83       16.13     15.08 o 
   7   9  10       17.01       13.24     11.13 o 
   8   9  10       28.21       26.87     12.18 o 
   9   9  10      273.68      297.25     22.84 o 
  10   9  10       98.77       96.64     16.54 o 
  11   9  10      144.50      195.51     25.11 o 
   0  10  10      682.43      639.15     42.27 o 
   1  10  10        1.62       -5.66      7.00 o 
   2  10  10       83.47       64.66     15.63 o 
   3  10  10      376.64      380.80     22.30 o 
   4  10  10        0.24       -9.14      7.95 o 
   5  10  10       62.11       80.53     13.29 o 
   6  10  10       88.85       81.45     15.50 o 
   7  10  10       42.62       38.62     12.74 o 
   8  10  10      124.40      142.54     18.11 o 
   9  10  10      166.45      127.18     20.00 o 
  10  10  10       97.75       75.83     13.04 o 
   1  11  10       27.89       37.24     10.35 o 
   2  11  10       30.12       20.41      9.03 o 
   3  11  10       18.01        9.74     10.19 o 
   4  11  10      155.62      167.97     16.98 o 
   5  11  10        3.46      -12.55      9.62 o 
   6  11  10        0.59      -15.57     11.70 o 
   7  11  10        2.35        6.58     12.28 o 
   8  11  10        3.45       -5.78     12.25 o 
   9  11  10        4.87       -8.10     12.52 o 
   0  12  10        0.19        4.39     12.49 o 
   1  12  10      125.20      144.84     14.40 o 
   2  12  10       46.46       54.54     13.10 o 
   3  12  10       43.19       85.12     14.69 o 
   4  12  10       91.24       95.81     14.67 o 
   5  12  10       21.35       23.99     13.18 o 
   6  12  10       58.82       48.20     14.90 o 
   7  12  10      225.76      250.48     32.21 o 
   1  13  10       21.97       26.83     11.39 o 
   2  13  10       31.36       11.82     11.13 o 
   3  13  10       22.67       27.34     11.98 o 
   4  13  10       54.00       46.23     13.69 o 
   5  13  10       17.16      -10.75     11.96 o 
   1   1  11       63.38       96.87      8.99 o 
   2   1  11      101.36      113.34      9.22 o 
   3   1  11       28.71       38.67      7.91 o 
   4   1  11      132.34      123.13     10.00 o 
   5   1  11      669.60      648.56     18.46 o 
   6   1  11      215.17      232.06     13.18 o 
   7   1  11      882.87      784.79     21.90 o 
   8   1  11       14.73       17.92     10.77 o 
   9   1  11      333.40      338.72     21.21 o 
  10   1  11      155.72      141.07     15.07 o 
  11   1  11       36.50       28.04     11.31 o 
  12   1  11      155.39      171.30     16.70 o 
  13   1  11      272.28      366.83     26.86 o 
  14   1  11       58.60       20.41     50.90 o 
   0   2  11     1283.64     1281.56     39.99 o 
   1   2  11      716.05      756.09     19.10 o 
   2   2  11      484.22      499.98     14.47 o 
   3   2  11        0.43        3.24      6.70 o 
   4   2  11      552.42      555.79     17.41 o 
   5   2  11      960.93      936.93     21.62 o 
   6   2  11     3401.13     3226.13     51.19 o 
   7   2  11      578.82      574.49     23.07 o 
   8   2  11       94.72       65.27     11.88 o 
   9   2  11        2.99       16.87      8.91 o 
  10   2  11      100.24       70.04     12.52 o 
  11   2  11        6.22       16.54      8.80 o 
  12   2  11      601.43      622.43     25.95 o 
  13   2  11       22.42       30.24     11.12 o 
  14   2  11        0.00       12.65     14.88 o 
   1   3  11      410.53      411.57     13.90 o 
   2   3  11       89.38      100.09     10.25 o 
   3   3  11      221.73      257.29     13.88 o 
   4   3  11        4.70        1.17      7.56 o 
   5   3  11      437.89      439.93     17.23 o 
   6   3  11     4302.69     4263.34     61.76 o 
   7   3  11       42.33       55.61     19.76 o 
   8   3  11      522.06      489.21     28.29 o 
   9   3  11      282.33      287.08     20.17 o 
  10   3  11       13.91       28.63     10.12 o 
  11   3  11       13.79       11.44     12.05 o 
  12   3  11      216.25      236.80     19.34 o 
  13   3  11       61.39       66.83     14.64 o 
  14   3  11      479.24      505.04     34.83 o 
   0   4  11     5096.67     5073.36     85.65 o 
   1   4  11      294.17      312.50     14.59 o 
   2   4  11      931.62      973.32     21.72 o 
   3   4  11       12.96       12.73      8.52 o 
   4   4  11      102.81      111.15     10.84 o 
   5   4  11       32.70       43.77      8.25 o 
   6   4  11     2041.03     1951.44     39.66 o 
   7   4  11      276.21      296.09     17.22 o 
   8   4  11        8.00        6.99      9.92 o 
   9   4  11      184.63      170.25     16.53 o 
  10   4  11       16.41       20.77     10.59 o 
  11   4  11       40.72       33.48     10.66 o 
  12   4  11       12.76        0.50      7.90 o 
  13   4  11        7.74        6.52     19.70 o 
  14   4  11        9.66       51.48     15.60 o 
   1   5  11      554.48      566.81     20.01 o 
   2   5  11       22.54       15.19     13.83 o 
   3   5  11        4.39        1.15      6.74 o 
   4   5  11        1.97        5.36      6.67 o 
   5   5  11      126.08      110.71     14.17 o 
   6   5  11      187.19      185.22     13.63 o 
   7   5  11       40.81       48.78     10.47 o 
   8   5  11      151.34      145.36     15.64 o 
   9   5  11       62.38       46.10     14.81 o 
  10   5  11      103.78      128.58     15.45 o 
  11   5  11       44.54       54.30     13.74 o 
  12   5  11       20.23       22.66     12.60 o 
  13   5  11      148.22      167.52     20.76 o 
   0   6  11      299.54      331.13     29.34 o 
   1   6  11        3.99       12.62      7.92 o 
   2   6  11       17.10       13.51      7.61 o 
   3   6  11       79.99       95.79     11.36 o 
   4   6  11      465.02      503.45     18.59 o 
   5   6  11        0.84       -5.42      8.03 o 
   6   6  11      107.08      116.63     14.65 o 
   7   6  11      170.31      165.48     16.01 o 
   8   6  11       35.06       41.70     10.62 o 
   9   6  11       25.36       29.17     16.07 o 
  10   6  11      142.73      174.28     17.75 o 
  11   6  11      385.98      420.19     26.74 o 
  12   6  11       39.55       56.47     16.80 o 
  13   6  11      164.27      216.11     23.53 o 
   1   7  11       42.51       46.41      9.71 o 
   2   7  11     1205.35     1115.92     27.54 o 
   3   7  11      588.81      557.71     21.23 o 
   4   7  11     3211.05     2933.41     57.00 o 
   5   7  11       31.49       16.41      9.15 o 
   6   7  11       30.73        6.02      8.87 o 
   7   7  11      485.44      473.71     25.26 o 
   8   7  11      121.45       96.55     13.24 o 
   9   7  11        5.46       -2.30     10.22 o 
  10   7  11      271.39      277.99     22.40 o 
  11   7  11       34.16       18.87     12.58 o 
  12   7  11       68.79       71.47     14.64 o 
   0   8  11      159.13      133.89     18.81 o 
   1   8  11      111.23       97.16     12.05 o 
   2   8  11      182.23      221.21     17.45 o 
   3   8  11      719.95      746.68     22.12 o 
   4   8  11       77.72       85.99     13.24 o 
   5   8  11        8.74        2.65      9.58 o 
   6   8  11        6.55        1.04      8.98 o 
   7   8  11       30.46       23.37     16.11 o 
   8   8  11       26.82       28.23     11.97 o 
   9   8  11      165.38      241.74     43.51 o 
  10   8  11      470.63      489.53     32.34 o 
  11   8  11       21.02       45.45     20.09 o 
   1   9  11      631.04      623.12     25.32 o 
   2   9  11      579.51      615.32     23.81 o 
   3   9  11      145.75      129.50     14.53 o 
   4   9  11      717.81      662.48     25.41 o 
   5   9  11       18.29       19.68     11.32 o 
   6   9  11        5.93       10.95     11.23 o 
   7   9  11       85.53       60.28     14.25 o 
   8   9  11       83.76      105.29     17.48 o 
   9   9  11        8.24        7.03     12.24 o 
  10   9  11      117.07      104.25     18.82 o 
   0  10  11       75.99       74.47     17.19 o 
   1  10  11      158.53      161.87     15.08 o 
   2  10  11      157.02      167.39     14.42 o 
   3  10  11      207.83      236.06     20.17 o 
   4  10  11       83.04       41.94     11.98 o 
   5  10  11       48.34       43.43     12.65 o 
   6  10  11        0.33        2.43     10.62 o 
   7  10  11        7.45       30.35     13.10 o 
   8  10  11       15.41       21.78     12.90 o 
   9  10  11      150.94      167.93     20.18 o 
   1  11  11       78.09       55.18     11.81 o 
   2  11  11       79.09       69.86     13.63 o 
   3  11  11        6.77        5.75     10.32 o 
   4  11  11       10.43        4.76     10.19 o 
   5  11  11       29.10       40.66     19.25 o 
   6  11  11      134.58      167.11     19.59 o 
   7  11  11        4.54        6.70     12.56 o 
   8  11  11      130.57       78.93     18.66 o 
   0  12  11      120.85      114.58     21.42 o 
   1  12  11       69.33       62.96     12.63 o 
   2  12  11      130.53      156.17     23.36 o 
   3  12  11       93.04       89.72     15.62 o 
   4  12  11       61.40       55.72     13.16 o 
   5  12  11      102.53       82.83     15.64 o 
   6  12  11      127.88      149.85     18.80 o 
   1  13  11        0.00        7.29     11.74 o 
   2  13  11      363.06      374.53     27.66 o 
   3  13  11      198.38      154.18     20.98 o 
   0   0  12      103.80      155.98     29.22 o 
   1   0  12      244.83      222.28     17.50 o 
   2   0  12      786.02      761.15     25.80 o 
   3   0  12        0.42        5.63     10.60 o 
   4   0  12      710.78      710.15     30.75 o 
   5   0  12      167.62      177.34     20.07 o 
   6   0  12     1811.28     1715.75     56.07 o 
   7   0  12        6.36       11.63      9.46 o 
   8   0  12        6.15       18.30     10.27 o 
   9   0  12       82.02       66.44     21.18 o 
  10   0  12      162.92      151.63     29.29 o 
  11   0  12       71.53       55.99     19.17 o 
  12   0  12       96.87      136.39     26.24 o 
  13   0  12        7.48       23.43     38.76 o 
  14   0  12      256.19      324.81     62.00 o 
   1   1  12        5.54        2.59      7.25 o 
   2   1  12      204.42      214.91     12.07 o 
   3   1  12      125.43      133.53     10.56 o 
   4   1  12        2.88       -1.45      7.43 o 
   5   1  12      200.34      207.50     13.39 o 
   6   1  12     2286.21     2207.18     41.84 o 
   7   1  12       26.36       22.11     12.03 o 
   8   1  12       56.79       45.18     11.09 o 
   9   1  12       43.32       50.99     11.45 o 
  10   1  12      116.55      107.18     14.34 o 
  11   1  12       54.83       49.90     13.59 o 
  12   1  12        0.03       16.24     10.64 o 
  13   1  12        5.15       37.34     14.46 o 
  14   1  12       20.17       27.61     20.97 o 
   0   2  12     2988.22     2970.83     50.42 o 
   1   2  12        2.22       -1.02      6.78 o 
   2   2  12       39.07       35.43      7.82 o 
   3   2  12      456.81      431.70     15.11 o 
   4   2  12      208.57      193.83     13.43 o 
   5   2  12       46.36       32.60      9.01 o 
   6   2  12     1172.54     1119.29     29.90 o 
   7   2  12      392.80      423.18     31.21 o 
   8   2  12       16.82       10.25     13.05 o 
   9   2  12      134.30      105.72     14.00 o 
  10   2  12       76.67       87.20     12.90 o 
  11   2  12        1.14       23.76      9.68 o 
  12   2  12        4.14       30.66     10.09 o 
  13   2  12      122.95      133.61     27.09 o 
  14   2  12        7.00        6.98     45.36 o 
   1   3  12     1293.39     1321.46     25.76 o 
   2   3  12      579.03      589.61     18.67 o 
   3   3  12        6.64       14.62      8.16 o 
   4   3  12       37.91       44.01      9.20 o 
   5   3  12      144.19      137.16     11.77 o 
   6   3  12      714.07      663.42     24.28 o 
   7   3  12      490.99      512.85     25.26 o 
   8   3  12       30.48       17.52     11.73 o 
   9   3  12      285.35      286.54     20.74 o 
  10   3  12      141.33      107.29     14.60 o 
  11   3  12      124.65      165.73     17.16 o 
  12   3  12        1.59       25.83     11.34 o 
  13   3  12        6.82       24.23     19.40 o 
   0   4  12      769.09      778.10     32.67 o 
   1   4  12      255.21      268.65     16.64 o 
   2   4  12        0.60        4.79      7.42 o 
   3   4  12      107.15      131.39     11.61 o 
   4   4  12       35.90       46.13      8.94 o 
   5   4  12        4.34       12.29      9.04 o 
   6   4  12      172.48      187.95     21.48 o 
   7   4  12      779.56      752.01     26.36 o 
   8   4  12        3.57       -2.28      9.64 o 
   9   4  12      363.40      385.38     23.75 o 
  10   4  12       18.76       19.52     10.29 o 
  11   4  12        0.15       22.10      9.72 o 
  12   4  12      174.28      171.12     17.84 o 
  13   4  12       89.77       95.87     17.57 o 
   1   5  12       89.99       88.59     11.58 o 
   2   5  12        5.36      -11.58      8.49 o 
   3   5  12       61.73       74.92     10.47 o 
   4   5  12       52.99       45.67      8.85 o 
   5   5  12      527.34      521.25     21.43 o 
   6   5  12      383.88      395.49     21.11 o 
   7   5  12       46.07       43.48     12.30 o 
   8   5  12       52.80       39.78     16.34 o 
   9   5  12      171.81      173.81     19.71 o 
  10   5  12       49.57       59.95     12.48 o 
  11   5  12       48.45       62.95     14.27 o 
  12   5  12        1.93       12.41     10.65 o 
  13   5  12       20.03       42.43     12.18 o 
   0   6  12       10.31        4.70     10.10 o 
   1   6  12        5.84        1.56      7.20 o 
   2   6  12       30.31       27.94      8.45 o 
   3   6  12        6.90        3.29      7.98 o 
   4   6  12       20.72       23.31     10.47 o 
   5   6  12      185.05      223.08     18.95 o 
   6   6  12      187.38      196.76     16.15 o 
   7   6  12      179.13      146.80     14.77 o 
   8   6  12       30.52        5.07     11.02 o 
   9   6  12        4.30        4.63     13.27 o 
  10   6  12       33.30       32.88     12.13 o 
  11   6  12       43.19       69.95     16.26 o 
  12   6  12      132.48      182.68     21.49 o 
   1   7  12       10.97       13.08      8.44 o 
   2   7  12      121.13      105.90     12.33 o 
   3   7  12       54.62       50.90     10.29 o 
   4   7  12      669.13      642.98     27.90 o 
   5   7  12      252.95      256.29     23.06 o 
   6   7  12       44.09       18.87      8.74 o 
   7   7  12       36.10       29.54     10.99 o 
   8   7  12       44.83       12.59     19.70 o 
   9   7  12       32.70       28.55     15.99 o 
  10   7  12       10.23        5.52     10.63 o 
  11   7  12       40.03       56.94     15.13 o 
   0   8  12      411.81      469.91     34.24 o 
   1   8  12      314.91      314.76     21.67 o 
   2   8  12       14.66       19.95      7.84 o 
   3   8  12      499.15      471.21     21.55 o 
   4   8  12      305.65      307.41     24.74 o 
   5   8  12      261.60      308.43     20.51 o 
   6   8  12       46.63       24.28     10.34 o 
   7   8  12       12.18       35.02     12.44 o 
   8   8  12        0.23       -2.72     10.97 o 
   9   8  12       96.80       91.03     17.97 o 
  10   8  12        1.44       15.99     11.01 o 
  11   8  12        0.63       35.95     13.48 o 
   1   9  12      100.55       89.28     17.71 o 
   2   9  12      257.74      251.53     17.97 o 
   3   9  12       28.38       71.84     13.61 o 
   4   9  12      368.53      351.51     22.04 o 
   5   9  12       22.90       18.83     10.86 o 
   6   9  12      322.29      264.80     20.04 o 
   7   9  12       49.17       25.14     12.71 o 
   8   9  12       28.17       29.46     13.50 o 
   9   9  12       61.96       59.09     17.31 o 
  10   9  12      386.71      370.30     51.78 o 
   0  10  12      226.12      186.98     27.65 o 
   1  10  12        9.87        4.11      7.14 o 
   2  10  12      314.12      293.36     22.81 o 
   3  10  12       12.85        3.58     10.39 o 
   4  10  12        0.80        9.91      9.20 o 
   5  10  12        4.60      -10.95      7.49 o 
   6  10  12       35.29       40.26     14.46 o 
   7  10  12        0.02       19.09     12.91 o 
   8  10  12      215.46      236.91     23.79 o 
   9  10  12        0.35        1.30     14.00 o 
   1  11  12        6.55       11.37      9.41 o 
   2  11  12        1.62       -2.24     17.24 o 
   3  11  12        8.93        3.11     10.74 o 
   4  11  12       29.36       56.60     12.62 o 
   5  11  12        8.32       21.09     12.12 o 
   6  11  12       20.17       18.98     13.77 o 
   7  11  12        7.45       -2.83     11.96 o 
   0  12  12        0.61        7.31     14.22 o 
   1  12  12        9.97        3.61     10.55 o 
   2  12  12       66.23       76.78     16.21 o 
   3  12  12        9.62        0.14     10.29 o 
   4  12  12        0.01       -6.74     12.52 o 
   5  12  12       64.49       94.97     17.51 o 
   1   1  13        3.46        4.17      8.47 o 
   2   1  13        0.07       14.07      7.87 o 
   3   1  13       17.52       18.85      7.84 o 
   4   1  13      381.85      425.03     15.92 o 
   5   1  13      886.54      850.32     21.75 o 
   6   1  13       53.48       54.89     12.51 o 
   7   1  13      762.35      726.83     30.04 o 
   8   1  13        4.39        3.15     12.26 o 
   9   1  13        1.70        8.99     12.12 o 
  10   1  13       66.79       80.64     18.81 o 
  11   1  13      195.76      260.30     33.33 o 
  12   1  13       75.09       95.07     17.86 o 
  13   1  13       49.66       52.49     14.28 o 
   0   2  13       78.73       90.79     21.69 o 
   1   2  13        0.68       -2.38      7.16 o 
   2   2  13        5.19       -2.01      9.11 o 
   3   2  13      658.04      674.61     19.89 o 
   4   2  13      139.47      149.48     12.32 o 
   5   2  13        0.04       -8.65      8.63 o 
   6   2  13      454.37      462.75     29.37 o 
   7   2  13      440.03      445.30     37.41 o 
   8   2  13       49.71       48.45     14.59 o 
   9   2  13       51.21       56.12     12.17 o 
  10   2  13      223.91      218.68     19.16 o 
  11   2  13       77.22       99.80     17.30 o 
  12   2  13       74.92      120.49     18.05 o 
  13   2  13       22.44       66.23     15.30 o 
   1   3  13        0.22       11.21      9.13 o 
   2   3  13       25.63       15.84      8.15 o 
   3   3  13        0.43       -0.96      7.21 o 
   4   3  13      143.02      171.46     12.88 o 
   5   3  13       23.89       12.02      9.55 o 
   6   3  13      352.97      325.35     21.15 o 
   7   3  13      349.36      369.91     22.74 o 
   8   3  13      330.00      345.98     25.57 o 
   9   3  13      484.16      406.40     24.82 o 
  10   3  13       21.53       40.32     11.74 o 
  11   3  13      177.86      170.63     17.46 o 
  12   3  13       23.69       57.09     18.22 o 
  13   3  13       44.10       72.96     17.99 o 
   0   4  13      269.36      303.57     25.56 o 
   1   4  13      318.76      355.81     18.70 o 
   2   4  13      168.85      188.76     14.55 o 
   3   4  13       69.84       69.24     11.03 o 
   4   4  13      148.36      167.61     12.77 o 
   5   4  13       90.99       86.21     12.63 o 
   6   4  13       14.71       24.50     10.74 o 
   7   4  13      133.97      146.91     16.23 o 
   8   4  13      132.15      115.79     17.43 o 
   9   4  13        5.65        0.52     11.89 o 
  10   4  13       26.92       51.92     12.28 o 
  11   4  13        0.89       23.37     10.92 o 
  12   4  13        2.33       22.10     14.92 o 
   1   5  13       11.26       -0.22      8.02 o 
   2   5  13       13.38       32.67      9.45 o 
   3   5  13       17.42        5.82      7.95 o 
   4   5  13      168.28      180.29     14.74 o 
   5   5  13        0.02        5.87      9.95 o 
   6   5  13      108.02       76.62     14.87 o 
   7   5  13       27.98       21.57     12.39 o 
   8   5  13       83.73       85.96     14.27 o 
   9   5  13       31.87        5.32     13.63 o 
  10   5  13       19.05       33.25     10.67 o 
  11   5  13        3.10       36.87     10.85 o 
  12   5  13       35.94       44.93     13.06 o 
   0   6  13      257.70      254.01     24.35 o 
   1   6  13       11.16       12.46      8.58 o 
   2   6  13      128.18      114.13     12.70 o 
   3   6  13      849.05      746.80     23.78 o 
   4   6  13      147.69      143.70     16.52 o 
   5   6  13      254.18      232.08     23.60 o 
   6   6  13       53.30       47.31     13.20 o 
   7   6  13       39.93       43.56     12.88 o 
   8   6  13        9.65       -4.84     10.65 o 
   9   6  13       51.30       53.50     16.92 o 
  10   6  13       27.64       50.46     15.01 o 
  11   6  13       87.73      130.73     26.48 o 
   1   7  13       28.14        9.06     11.16 o 
   2   7  13      270.59      312.31     19.21 o 
   3   7  13      290.86      312.06     19.17 o 
   4   7  13        1.05       -4.40      9.92 o 
   5   7  13        4.21       -5.37     12.12 o 
   6   7  13      358.84      359.85     27.46 o 
   7   7  13      154.91      139.98     29.33 o 
   8   7  13        0.03      -11.64      9.04 o 
   9   7  13      159.32      215.46     26.99 o 
  10   7  13       48.48       70.04     15.94 o 
  11   7  13      109.91      128.73     21.75 o 
   0   8  13      670.57      698.13     34.02 o 
   1   8  13      199.55      211.28     17.29 o 
   2   8  13      196.88      214.45     16.83 o 
   3   8  13       63.43       51.78     16.36 o 
   4   8  13        0.53       -3.23      9.21 o 
   5   8  13       78.67       61.02     14.36 o 
   6   8  13       51.68       33.36     13.01 o 
   7   8  13        1.07        3.39     11.19 o 
   8   8  13      105.49       92.02     18.72 o 
   9   8  13       18.43        8.33     15.20 o 
  10   8  13       67.59       68.21     15.06 o 
   1   9  13      593.96      550.03     23.88 o 
   2   9  13       69.14       70.90     11.70 o 
   3   9  13       24.87       -5.19      8.82 o 
   4   9  13       38.81       34.44     14.38 o 
   5   9  13      245.38      260.30     22.49 o 
   6   9  13       62.87       57.49     12.33 o 
   7   9  13       89.78       74.62     15.79 o 
   8   9  13       23.81       16.28     14.37 o 
   9   9  13       28.12       41.08     16.47 o 
   0  10  13       78.55       63.16     17.35 o 
   1  10  13      369.63      370.87     24.47 o 
   2  10  13       18.28       14.54     11.30 o 
   3  10  13        6.05       17.12     15.29 o 
   4  10  13        6.52       18.82     11.87 o 
   5  10  13        0.68        2.72     12.32 o 
   6  10  13        6.47        7.30     11.73 o 
   7  10  13      382.60      451.89     29.15 o 
   8  10  13       30.34       34.37     16.52 o 
   1  11  13       19.56        7.87      7.67 o 
   2  11  13      145.22      129.11     22.68 o 
   3  11  13      144.17      161.00     19.07 o 
   4  11  13       11.64       44.74     21.09 o 
   5  11  13       18.68       13.75     12.01 o 
   6  11  13        7.48        0.20     15.15 o 
   0  12  13      151.12      145.08     23.27 o 
   1  12  13        2.21      -12.30     10.72 o 
   2  12  13       58.70       62.91     15.36 o 
   3  12  13       33.97       56.28     16.65 o 
   0   0  14        3.33        9.62     27.77 o 
   1   0  14        1.32       -1.49     10.76 o 
   2   0  14      279.82      294.16     20.75 o 
   3   0  14     5344.03     5119.83     76.43 o 
   4   0  14       15.08       12.83     10.60 o 
   5   0  14     2361.14     2308.32     56.24 o 
   6   0  14       21.35       52.12     19.17 o 
   7   0  14      243.60      211.21     31.06 o 
   8   0  14       39.24       32.87     19.53 o 
   9   0  14       33.54       24.50     19.43 o 
  10   0  14      791.97      759.05     49.47 o 
  11   0  14      105.30      186.66     30.76 o 
  12   0  14       39.07       36.40     46.89 o 
  13   0  14        4.00       42.58     36.17 o 
   1   1  14      146.54      162.94     11.71 o 
   2   1  14      193.19      221.21     12.85 o 
   3   1  14       45.36       49.58      9.67 o 
   4   1  14      359.80      351.65     17.20 o 
   5   1  14      125.93      129.96     12.15 o 
   6   1  14      378.05      368.45     24.82 o 
   7   1  14        4.14       19.33     20.01 o 
   8   1  14      178.67      158.02     19.70 o 
   9   1  14      153.40      120.05     17.86 o 
  10   1  14      194.71      254.11     26.85 o 
  11   1  14       36.82       38.42     27.42 o 
  12   1  14      183.54      220.32     23.22 o 
   0   2  14      229.02      203.82     22.06 o 
   1   2  14        1.44       -1.28      7.61 o 
   2   2  14       41.27       42.42      9.26 o 
   3   2  14      826.09      809.88     21.69 o 
   4   2  14      291.33      287.32     16.08 o 
   5   2  14      674.43      619.97     21.75 o 
   6   2  14      569.45      522.82     26.07 o 
   7   2  14       37.93       48.37     13.88 o 
   8   2  14      139.60      144.33     18.51 o 
   9   2  14        5.20       18.25     11.80 o 
  10   2  14       24.41       26.82     13.60 o 
  11   2  14       52.78      115.02     18.63 o 
  12   2  14       52.15       68.07     28.90 o 
   1   3  14       49.30       44.81     10.53 o 
   2   3  14      745.97      688.09     21.90 o 
   3   3  14        1.40        2.75      7.63 o 
   4   3  14      148.09      145.45     12.68 o 
   5   3  14       99.70      107.65     13.30 o 
   6   3  14        5.78        7.49     10.64 o 
   7   3  14        0.72        0.07     11.50 o 
   8   3  14      590.06      604.13     37.35 o 
   9   3  14      167.28      159.31     17.61 o 
  10   3  14        7.07       11.87     16.85 o 
  11   3  14       76.73      107.18     18.70 o 
  12   3  14        3.66       51.83     14.81 o 
   0   4  14      833.07      783.62     33.62 o 
   1   4  14        0.08       -1.75      8.15 o 
   2   4  14       94.00       93.48     12.16 o 
   3   4  14      160.30      180.10     15.07 o 
   4   4  14        4.33       17.37      8.74 o 
   5   4  14        5.35        3.50     10.93 o 
   6   4  14       18.18        5.66     10.01 o 
   7   4  14       29.63       38.09     12.53 o 
   8   4  14      461.20      389.13     27.94 o 
   9   4  14       19.45       36.38     14.83 o 
  10   4  14       59.15       82.29     14.72 o 
  11   4  14       22.08       34.30     19.63 o 
  12   4  14      224.02      287.40     31.25 o 
   1   5  14      110.60      121.48     13.43 o 
   2   5  14      557.07      552.47     22.20 o 
   3   5  14       17.40       30.30      9.56 o 
   4   5  14      249.98      264.02     20.68 o 
   5   5  14       24.50       20.06     11.55 o 
   6   5  14       14.04        6.93     11.16 o 
   7   5  14       41.63       27.06     15.82 o 
   8   5  14       62.73       38.27     18.83 o 
   9   5  14       63.14       78.68     18.37 o 
  10   5  14       44.14       52.56     13.15 o 
  11   5  14        1.26       13.21     12.69 o 
   0   6  14      177.43      160.43     21.14 o 
   1   6  14       39.71       38.58     10.33 o 
   2   6  14      840.47      770.45     25.31 o 
   3   6  14      102.98      119.67     13.72 o 
   4   6  14      831.85      725.70     29.01 o 
   5   6  14      184.22      183.43     18.66 o 
   6   6  14      189.08      185.34     19.41 o 
   7   6  14       68.29       75.31     16.80 o 
   8   6  14        3.04       -1.26     11.66 o 
   9   6  14       67.28       95.15     18.94 o 
  10   6  14       21.24       38.74     12.23 o 
  11   6  14       14.74       35.38     12.61 o 
   1   7  14       66.48       92.39     12.69 o 
   2   7  14       23.09       18.42     11.36 o 
   3   7  14      221.90      245.41     20.84 o 
   4   7  14        3.22        1.92     10.59 o 
   5   7  14       11.33       29.04     12.18 o 
   6   7  14      153.21      138.96     17.18 o 
   7   7  14       59.62       36.60     19.89 o 
   8   7  14        3.06      -17.60     12.79 o 
   9   7  14      196.03      242.72     27.87 o 
  10   7  14        0.05       34.04     18.19 o 
   0   8  14      161.18      155.58     34.56 o 
   1   8  14      555.88      564.99     23.64 o 
   2   8  14      762.22      700.28     25.52 o 
   3   8  14      717.75      622.98     30.22 o 
   4   8  14      189.39      190.82     19.39 o 
   5   8  14      244.36      193.87     20.08 o 
   6   8  14       91.08       78.66     15.19 o 
   7   8  14       17.02        7.58     13.01 o 
   8   8  14       40.58       32.29     22.40 o 
   9   8  14       24.02       28.07     14.76 o 
   1   9  14      469.66      489.35     25.28 o 
   2   9  14        6.21       28.77     11.57 o 
   3   9  14      165.47      180.25     19.17 o 
   4   9  14      118.00      111.80     16.90 o 
   5   9  14       77.02      100.34     18.56 o 
   6   9  14       35.67       38.03     12.11 o 
   7   9  14       65.84       65.91     17.17 o 
   8   9  14       10.93       32.34     14.76 o 
   0  10  14      326.26      287.20     29.15 o 
   1  10  14      702.28      728.61     27.66 o 
   2  10  14      160.38      144.27     18.49 o 
   3  10  14       54.13       70.68     16.54 o 
   4  10  14       19.12       18.10     12.87 o 
   5  10  14       46.30       76.04     16.24 o 
   6  10  14       48.06       47.06     15.79 o 
   1  11  14      173.66      144.28     17.74 o 
   2  11  14        3.28       -7.01     12.64 o 
   3  11  14       51.62       54.11     13.40 o 
   4  11  14       30.87       32.04     27.60 o 
   1   1  15        0.34        7.10      8.30 o 
   2   1  15      380.58      427.54     19.06 o 
   3   1  15      350.78      374.57     18.25 o 
   4   1  15       30.19       20.88      9.16 o 
   5   1  15      145.65      155.60     13.13 o 
   6   1  15       40.73       39.76     13.88 o 
   7   1  15        1.91       23.97     13.99 o 
   8   1  15        7.25       11.96     13.08 o 
   9   1  15        7.46       41.93     27.74 o 
  10   1  15       27.49       43.17     15.58 o 
  11   1  15      684.02      699.75     35.54 o 
  12   1  15      225.11      273.11     25.98 o 
   0   2  15      375.11      337.92     27.31 o 
   1   2  15        0.01       15.13      9.75 o 
   2   2  15       68.22       63.51     11.75 o 
   3   2  15     1979.22     1899.82     33.70 o 
   4   2  15      157.99      169.47     13.61 o 
   5   2  15       30.44       20.65     10.66 o 
   6   2  15        7.80       17.01     11.76 o 
   7   2  15       18.75       13.04     17.49 o 
   8   2  15      411.23      415.49     36.49 o 
   9   2  15       27.20       27.91     13.24 o 
  10   2  15       25.07       17.94     18.41 o 
  11   2  15        0.49       32.92     13.77 o 
  12   2  15       34.47       50.76     18.46 o 
   1   3  15       46.09       38.50     10.50 o 
   2   3  15       31.08       30.35     10.11 o 
   3   3  15       17.83       13.64      9.66 o 
   4   3  15      183.71      181.90     15.34 o 
   5   3  15        1.40        5.20     12.48 o 
   6   3  15      323.36      307.98     31.79 o 
   7   3  15       47.03       49.77     14.09 o 
   8   3  15     1224.85     1047.55     38.36 o 
   9   3  15       26.47       29.01     11.46 o 
  10   3  15        0.19        5.04     20.40 o 
  11   3  15      358.05      357.61     34.56 o 
   0   4  15      443.63      372.25     29.25 o 
   1   4  15        1.35       -0.72      9.25 o 
   2   4  15      108.21      132.58     13.91 o 
   3   4  15        1.75       -3.96     14.07 o 
   4   4  15        4.14       -9.27      9.86 o 
   5   4  15       27.82       16.71     12.10 o 
   6   4  15      128.41      119.67     16.55 o 
   7   4  15      214.74      217.84     25.95 o 
   8   4  15      534.24      439.52     47.05 o 
   9   4  15      610.42      598.08     36.91 o 
  10   4  15       43.96       60.24     13.78 o 
  11   4  15        3.36       35.00     16.41 o 
   1   5  15      138.87      152.10     14.79 o 
   2   5  15      172.14      211.44     16.79 o 
   3   5  15      204.80      236.67     17.50 o 
   4   5  15        0.30        5.20     10.41 o 
   5   5  15       27.05       13.83     11.84 o 
   6   5  15      223.07      219.34     21.77 o 
   7   5  15      321.53      358.71     27.57 o 
   8   5  15      696.58      704.83     39.43 o 
   9   5  15      416.14      368.75     33.57 o 
  10   5  15       59.08      109.28     17.58 o 
   0   6  15      251.45      237.80     46.99 o 
   1   6  15      164.44      172.46     15.78 o 
   2   6  15      186.21      187.15     16.07 o 
   3   6  15       66.24       61.70     15.71 o 
   4   6  15      176.52      140.45     17.66 o 
   5   6  15       16.69       13.21     11.91 o 
   6   6  15      953.49      868.75     32.04 o 
   7   6  15      215.05      227.88     25.80 o 
   8   6  15       23.04        9.13     13.78 o 
   9   6  15      486.94      518.57     40.02 o 
  10   6  15       34.82       43.17     19.78 o 
   1   7  15      362.80      369.04     21.60 o 
   2   7  15       25.22       25.62     16.94 o 
   3   7  15        3.10       10.57     11.44 o 
   4   7  15       29.18       46.41     13.65 o 
   5   7  15       32.49       23.33     13.30 o 
   6   7  15      247.27      272.44     22.98 o 
   7   7  15       86.83       37.23     18.68 o 
   8   7  15        4.38        6.59     26.14 o 
   9   7  15       35.23       39.64     20.25 o 
   0   8  15       23.94       10.11     12.95 o 
   1   8  15      231.78      268.19     19.38 o 
   2   8  15       37.28       36.06     15.38 o 
   3   8  15       84.39       77.79     18.46 o 
   4   8  15       14.33       17.40     11.98 o 
   5   8  15       45.83       46.58     13.59 o 
   6   8  15       44.15       32.18     12.91 o 
   7   8  15       85.40       88.48     19.15 o 
   8   8  15       12.38       17.92     13.63 o 
   1   9  15      285.22      263.03     19.91 o 
   2   9  15        1.92        4.30     18.52 o 
   3   9  15      124.64      136.86     17.92 o 
   4   9  15        6.92       18.42     14.10 o 
   5   9  15       13.81       27.07     20.11 o 
   6   9  15        0.37       -8.31     19.83 o 
   7   9  15      140.07      122.11     24.91 o 
   0  10  15      559.00      532.98     52.73 o 
   1  10  15      288.81      273.84     23.37 o 
   2  10  15       27.02       18.23     11.51 o 
   3  10  15       27.19       33.56     13.07 o 
   4  10  15       17.37        3.36     12.67 o 
   5  10  15        1.28        2.15     14.31 o 
   1  11  15       37.21       45.24     13.36 o 
   2  11  15       25.82       42.86     18.52 o 
   0   0  16       21.22        3.97     16.81 o 
   1   0  16      114.45       97.48     15.29 o 
   2   0  16     1075.24     1022.05     39.07 o 
   3   0  16      119.57      125.68     20.28 o 
   4   0  16     1913.80     1902.45     52.77 o 
   5   0  16      140.63      113.80     19.24 o 
   6   0  16      141.43       98.47     40.28 o 
   7   0  16        4.46       26.87     18.39 o 
   8   0  16        2.27       29.58     18.64 o 
   9   0  16       25.14       32.66     38.01 o 
  10   0  16       49.53       23.90     47.14 o 
  11   0  16        5.06       38.34     21.08 o 
   1   1  16       14.26       21.48      9.77 o 
   2   1  16       36.46       33.76     10.22 o 
   3   1  16      144.55      173.95     14.28 o 
   4   1  16      141.94      143.89     14.48 o 
   5   1  16        1.05        0.38     10.29 o 
   6   1  16        7.17       17.08     12.51 o 
   7   1  16        1.88       11.50     12.94 o 
   8   1  16      173.49      149.62     20.63 o 
   9   1  16      205.46      203.15     24.79 o 
  10   1  16       59.02       68.37     16.88 o 
  11   1  16       19.83       50.82     25.01 o 
   0   2  16       72.26       80.87     17.72 o 
   1   2  16      109.25      116.59     13.62 o 
   2   2  16      570.01      527.88     22.92 o 
   3   2  16       40.81       57.11     11.63 o 
   4   2  16       95.31      130.46     14.02 o 
   5   2  16      307.97      304.62     19.80 o 
   6   2  16        6.04       36.36     13.46 o 
   7   2  16        1.38      -11.49     12.58 o 
   8   2  16      203.49      173.23     21.11 o 
   9   2  16       34.48       59.00     20.51 o 
  10   2  16       28.41       26.19     15.24 o 
  11   2  16        4.92        9.85     19.13 o 
   1   3  16       30.62       34.50     11.04 o 
   2   3  16        3.03        8.39      9.44 o 
   3   3  16       81.23      105.29     13.37 o 
   4   3  16       88.52       85.82     15.08 o 
   5   3  16      136.36      163.74     18.07 o 
   6   3  16       13.44       21.12     13.46 o 
   7   3  16      142.60      129.93     21.68 o 
   8   3  16      108.15      127.31     21.65 o 
   9   3  16       35.60       41.48     15.42 o 
  10   3  16        0.33       36.21     14.47 o 
   0   4  16       30.98       26.19     13.98 o 
   1   4  16       14.89       19.51     13.17 o 
   2   4  16      103.40      124.71     20.66 o 
   3   4  16      178.64      167.21     15.89 o 
   4   4  16        7.22        5.85     11.32 o 
   5   4  16        0.66       -6.47     10.98 o 
   6   4  16        6.52       16.01     11.95 o 
   7   4  16       26.05       16.37     14.46 o 
   8   4  16      196.67      208.41     26.04 o 
   9   4  16      206.62      202.00     26.30 o 
  10   4  16       20.38       31.90     32.09 o 
   1   5  16       32.77       35.42     10.75 o 
   2   5  16       26.63       37.61     10.64 o 
   3   5  16      679.45      690.40     29.43 o 
   4   5  16      238.41      236.98     22.52 o 
   5   5  16      233.07      248.93     21.21 o 
   6   5  16       17.30       30.15     13.75 o 
   7   5  16       46.22       55.87     17.95 o 
   8   5  16       42.71       42.39     17.95 o 
   9   5  16       17.40       17.78     15.35 o 
  10   5  16       11.68       20.25     11.67 o 
   0   6  16       29.65       10.91     36.76 o 
   1   6  16        3.21        0.14      9.15 o 
   2   6  16       11.64       32.99     12.10 o 
   3   6  16       26.79       25.26     12.97 o 
   4   6  16      150.17      166.75     19.37 o 
   5   6  16        0.06       13.45     11.92 o 
   6   6  16       93.13      117.48     17.71 o 
   7   6  16       16.71       10.09     21.91 o 
   8   6  16        7.80        7.89     14.92 o 
   9   6  16        8.69       29.82     15.06 o 
   1   7  16        2.89       12.52      9.28 o 
   2   7  16        8.29       15.54     12.36 o 
   3   7  16      110.43       95.70     16.09 o 
   4   7  16      139.54      128.60     18.01 o 
   5   7  16       77.58       58.07     15.76 o 
   6   7  16      222.35      269.37     24.67 o 
   7   7  16        9.36       20.41     14.32 o 
   8   7  16       39.88       61.27     18.35 o 
   0   8  16       46.39       53.46     17.76 o 
   1   8  16       83.76       81.76     14.36 o 
   2   8  16       25.77       44.68     13.59 o 
   3   8  16      386.73      414.19     28.13 o 
   4   8  16        0.27       -1.25     13.22 o 
   5   8  16       22.97       24.94     13.40 o 
   6   8  16       91.92       94.78     20.45 o 
   7   8  16        0.43        4.78     13.97 o 
   1   9  16       60.82       48.36     14.59 o 
   2   9  16      246.64      286.90     23.81 o 
   3   9  16        3.29       35.73     18.09 o 
   4   9  16       35.38       25.60     13.26 o 
   5   9  16        4.51        2.80     10.60 o 
   0  10  16     1199.17     1211.65     98.62 o 
   1  10  16       10.45       22.38     19.66 o 
   2  10  16       50.07       53.55     14.92 o 
   3  10  16       35.97       36.41     15.96 o 
   1   1  17      219.49      239.34     17.70 o 
   2   1  17       73.15       67.39     13.50 o 
   3   1  17      826.68      877.14     31.81 o 
   4   1  17      757.79      703.49     24.85 o 
   5   1  17     1172.95     1110.69     33.48 o 
   6   1  17      115.28      104.87     18.53 o 
   7   1  17        2.31       24.29     13.84 o 
   8   1  17      182.80      208.48     23.60 o 
   9   1  17      325.07      404.19     30.56 o 
  10   1  17       49.29       88.50     21.24 o 
   0   2  17      151.06      186.39     23.47 o 
   1   2  17        1.43       16.79      9.96 o 
   2   2  17        5.49       18.51     10.33 o 
   3   2  17       56.56       70.57     12.77 o 
   4   2  17       92.09       99.23     21.92 o 
   5   2  17        0.23        7.11     12.89 o 
   6   2  17        0.39       22.16     26.25 o 
   7   2  17       36.41       68.11     18.92 o 
   8   2  17        1.69        2.71     18.01 o 
   9   2  17       87.51      100.72     19.09 o 
  10   2  17       16.96       33.56     15.45 o 
   1   3  17       35.17       33.66     13.29 o 
   2   3  17        3.50       19.14     10.21 o 
   3   3  17       32.18       25.04     10.43 o 
   4   3  17        4.51       19.71     11.85 o 
   5   3  17       19.96       -1.66     12.28 o 
   6   3  17       12.35        7.74     17.10 o 
   7   3  17       55.59       47.14     27.94 o 
   8   3  17       14.15       -5.20     24.10 o 
   9   3  17       10.42       39.12     15.79 o 
   0   4  17     1064.52     1043.26     42.39 o 
   1   4  17      109.18      112.98     16.10 o 
   2   4  17        2.47       18.19      9.80 o 
   3   4  17        3.63        0.25     11.70 o 
   4   4  17      150.28      153.43     18.70 o 
   5   4  17       26.01       32.60     21.25 o 
   6   4  17      433.55      399.66     26.66 o 
   7   4  17       24.23       46.12     17.06 o 
   8   4  17        6.62       28.34     24.34 o 
   9   4  17        1.72       25.25     14.83 o 
   1   5  17       87.86       81.03     19.42 o 
   2   5  17      110.91      103.39     14.65 o 
   3   5  17       20.68       42.09     14.11 o 
   4   5  17       11.55       27.21     12.41 o 
   5   5  17       23.40       34.69     13.52 o 
   6   5  17      364.90      397.79     27.00 o 
   7   5  17       16.46       39.26     14.72 o 
   8   5  17      104.21      171.55     25.87 o 
   0   6  17       74.48       60.93     21.71 o 
   1   6  17       43.90       43.99     10.94 o 
   2   6  17      200.07      190.06     20.57 o 
   3   6  17       33.97       24.24     15.51 o 
   4   6  17       16.95       20.26     13.57 o 
   5   6  17      169.93      117.97     18.28 o 
   6   6  17       39.41        7.23     18.72 o 
   7   6  17      121.74      186.37     26.24 o 
   8   6  17       62.69       44.91     16.83 o 
   1   7  17        9.15       21.89     13.37 o 
   2   7  17      101.54      102.90     17.27 o 
   3   7  17        9.95       17.28     12.77 o 
   4   7  17      227.51      245.55     23.39 o 
   5   7  17      179.62      153.11     19.84 o 
   6   7  17        1.68       23.17     13.55 o 
   7   7  17       26.63       67.39     20.33 o 
   0   8  17       69.52      100.39     29.81 o 
   1   8  17       35.30       47.84     14.54 o 
   2   8  17        8.54       13.27     12.74 o 
   3   8  17        5.06        0.31     11.74 o 
   4   8  17       48.29       44.37     15.42 o 
   5   8  17      166.47      195.62     29.74 o 
   1   9  17      341.17      300.28     27.37 o 
   2   9  17      124.39      102.84     18.03 o 
   3   9  17        0.07       -2.62     11.07 o 
   0   0  18      674.22      614.09     67.49 o 
   1   0  18     2376.07     2479.13     79.25 o 
   2   0  18       46.00       61.55     20.77 o 
   3   0  18     1543.40     1479.56     60.28 o 
   4   0  18        0.01        8.01     21.64 o 
   5   0  18      217.15      262.44     33.31 o 
   6   0  18      106.91       97.98     55.76 o 
   7   0  18        0.79       29.54     20.85 o 
   8   0  18      221.24      259.09     37.08 o 
   9   0  18      647.96      765.05     68.81 o 
   1   1  18       26.77       25.82     11.56 o 
   2   1  18      142.16      149.68     17.27 o 
   3   1  18       21.75       49.33     13.62 o 
   4   1  18      404.28      411.46     28.75 o 
   5   1  18       31.06       30.50     21.21 o 
   6   1  18       18.68       42.81     16.66 o 
   7   1  18       16.77       37.19     24.07 o 
   8   1  18       20.26       21.87     15.44 o 
   9   1  18       10.36       42.31     16.18 o 
   0   2  18      280.94      342.27     29.99 o 
   1   2  18      175.36      166.60     19.79 o 
   2   2  18       10.00       14.14     11.13 o 
   3   2  18      111.78      123.02     16.35 o 
   4   2  18        2.86        4.92     13.35 o 
   5   2  18       40.51       44.87     16.22 o 
   6   2  18       10.16       23.37     15.36 o 
   7   2  18        8.41       19.18     20.41 o 
   8   2  18        0.14       -3.37     20.55 o 
   9   2  18      206.66      297.12     31.74 o 
   1   3  18        4.25       37.96     11.19 o 
   2   3  18       14.56       27.46     11.02 o 
   3   3  18        1.32       17.48     12.01 o 
   4   3  18       52.80       45.32     15.41 o 
   5   3  18       12.18       28.88     15.50 o 
   6   3  18        2.38       18.99     14.42 o 
   7   3  18       50.44       95.83     21.62 o 
   8   3  18      119.03      106.00     22.09 o 
   0   4  18      197.27      222.15     26.29 o 
   1   4  18      114.00      130.71     14.51 o 
   2   4  18      129.73      143.36     17.57 o 
   3   4  18        8.32       33.67     13.43 o 
   4   4  18      270.18      302.20     24.05 o 
   5   4  18        2.65        6.09     18.55 o 
   6   4  18        6.33       38.05     16.26 o 
   7   4  18       18.31       20.19     15.97 o 
   8   4  18       89.04       87.85     20.85 o 
   1   5  18      206.23      201.06     17.86 o 
   2   5  18        2.21        4.44     12.38 o 
   3   5  18        0.01       -2.27     13.42 o 
   4   5  18      148.88      123.50     29.06 o 
   5   5  18        8.93        8.65     13.26 o 
   6   5  18      302.16      296.22     27.56 o 
   7   5  18       42.10       58.32     19.41 o 
   0   6  18       67.36       49.33     27.30 o 
   1   6  18        0.70       12.52     10.26 o 
   2   6  18        0.42       34.14     14.00 o 
   3   6  18        9.15       15.68     13.54 o 
   4   6  18      397.83      384.92     27.96 o 
   5   6  18        2.66       26.19     14.95 o 
   6   6  18       53.74       38.98     14.99 o 
   1   7  18        3.61       -1.49     12.40 o 
   2   7  18        1.09        1.63     12.23 o 
   3   7  18       70.95       60.85     21.68 o 
   4   7  18       56.67       77.53     16.37 o 
   5   7  18       94.45       91.55     18.36 o 
   0   8  18      185.10      207.86     34.31 o 
   1   8  18       38.23       41.00     14.79 o 
   2   8  18       31.50        9.56     12.27 o 
   3   8  18       17.04       30.40     14.76 o 
   1   1  19      750.82      762.02     32.42 o 
   2   1  19       12.43       38.23     15.25 o 
   3   1  19       96.58      152.37     18.57 o 
   4   1  19       29.41       48.77     14.91 o 
   5   1  19       99.16      101.32     21.03 o 
   6   1  19       29.60       48.90     18.16 o 
   7   1  19      112.64      125.32     23.41 o 
   0   2  19      517.07      500.34     44.68 o 
   1   2  19      111.59      155.50     17.70 o 
   2   2  19        9.83       46.87     13.39 o 
   3   2  19        0.57       21.20     14.43 o 
   4   2  19       12.35       23.20     14.16 o 
   5   2  19      197.81      200.25     26.64 o 
   6   2  19       84.82       90.14     20.95 o 
   7   2  19       19.98       56.60     17.76 o 
   1   3  19       43.68       74.96     13.48 o 
   2   3  19        0.05       49.34     14.94 o 
   3   3  19        8.75       12.28     14.03 o 
   4   3  19        1.50       14.86     14.52 o 
   5   3  19       33.60       63.68     18.41 o 
   6   3  19       16.55       44.26     16.36 o 
   7   3  19       30.00       34.88     15.65 o 
   0   4  19       45.31       67.75     18.26 o 
   1   4  19       77.29       89.59     13.94 o 
   2   4  19       10.75       26.08     15.90 o 
   3   4  19       29.58       44.91     14.73 o 
   4   4  19      171.60      157.39     21.45 o 
   5   4  19       34.90       71.36     23.90 o 
   6   4  19        7.06       41.89     15.20 o 
   1   5  19       24.81       40.74     13.68 o 
   2   5  19      136.65      160.38     29.01 o 
   3   5  19       54.97       62.48     25.27 o 
   4   5  19       37.68       23.12     15.20 o 
   5   5  19       11.20       35.92     14.90 o 
   0   6  19      292.45      295.06     31.09 o 
   1   6  19      121.57      109.70     18.00 o 
   2   6  19        1.76        3.96     12.92 o 
   3   6  19       13.54       28.91     14.03 o 
   4   6  19       16.47       35.61     16.60 o 
   1   7  19       86.91       77.67     19.03 o 
   2   7  19        3.01       -4.51     17.00 o 
   0   0  20      609.78      647.24     72.08 o 
   1   0  20       35.14       49.43     20.89 o 
   2   0  20      892.88      949.81     56.59 o 
   3   0  20      332.76      350.03     68.30 o 
   4   0  20      108.02       72.67     31.59 o 
   5   0  20        3.58       53.53     28.34 o 
   6   0  20        8.35       76.64     29.09 o 
   1   1  20      175.05      231.27     32.33 o 
   2   1  20       84.34      120.92     17.78 o 
   3   1  20        0.41       24.41     15.33 o 
   4   1  20        2.52       28.72     20.77 o 
   5   1  20        3.52       66.63     19.89 o 
   6   1  20       27.99       90.52     22.05 o 
   0   2  20      103.72      117.76     26.33 o 
   1   2  20       83.15      109.22     17.92 o 
   2   2  20      135.52      180.90     20.74 o 
   3   2  20      160.99      181.99     25.35 o 
   4   2  20       79.59       38.86     41.77 o 
   5   2  20       60.88       83.90     40.57 o 
   1   3  20        6.03       31.35     15.35 o 
   2   3  20       93.24      120.04     20.37 o 
   3   3  20       27.65       25.29     14.45 o 
   4   3  20        0.28       46.23     16.10 o 
   5   3  20        8.09       50.09     16.62 o 
   0   4  20       31.67      104.63     24.85 o 
   1   4  20       25.46       80.24     15.54 o 
   2   4  20       87.00      138.97     20.72 o 
   3   4  20        5.49       43.14     16.25 o 
   4   4  20        8.56       38.21     14.03 o 
   1   5  20      126.59      122.30     22.65 o 
   2   5  20       74.51       63.22     16.28 o 
   3   5  20       99.97      102.25     17.96 o 
   1   1  21     1170.47     1229.80     48.10 o 
   2   1  21      149.31      194.12     22.16 o 
   3   1  21      156.84      225.35     26.73 o 
   0   2  21        0.68       61.95     21.34 o 
   1   2  21       52.58      145.61     19.46 o 
   2   2  21      100.82      134.61     24.79 o 
   1   3  21      212.23      242.58     23.41 o 
                                                 
